# Supplementary material for: Mgl2+ cDC2s coordinate fungal allergic airway type 2, but not type 17, inflammation in mice
Source: Nat Commun. 2025 Jan 22;16:928. doi: 10.1038/s41467-024-55663-3 (PMC11754877; doi:10.1038/s41467-024-55663-3)
Supplement: Supplementary file 3 — Supplementary Data 1 [file 41467_2024_55663_MOESM3_ESM.xlsx]

## Sheet: Antibody list
Biolegend
Antigen:	CD103	, Clone:	2E7	, flourochrome:	BV421	, titration 1:200	, Cat no: 121422
Antigen:	CD11b	, Clone:	M1/70	, flourochrome:	BV711	, titration 1:600	, Cat no:101242
Antigen:	CD11c	, Clone:	N418	, flourochrome:	BV605	, titration 1:200	, Cat no: 117334
Antigen:	CD206	, Clone:	C068C2	, flourochrome:	BV785	, titration 1:100	, Cat no: 141729
Antigen:	CD209a	, Clone:	MMD3	, flourochrome:	PE	, titration 1:200	, Cat no: 833004
Antigen:	CD25	, Clone:	PC61	, flourochrome:	BV605	, titration 1:100	, Cat no: 102036
Antigen:	CD301b	, Clone:	URA-1	, flourochrome:	PE	, titration 1:50	, Cat no: 146804
Antigen:	CD301b	, Clone:	URA-1	, flourochrome:	PE/Cy7	, titration 1:400	, Cat no: 146808
Antigen:	CD317 (PDCA1)	, Clone:	927	, flourochrome:	BV650	, titration 1:100	, Cat no: 127019
Antigen:	CD4	, Clone:	RM4-5	, flourochrome:	AF700	, titration 1:200	, Cat no: 100536
Antigen:	CD45	, Clone:	30-F11	, flourochrome:	BV510	, titration 1:500	, Cat no:103138
Antigen:	CD45	, Clone:	30-F11	, flourochrome:	BV785	, titration 1:500	, Cat no:103149
Antigen:	CD45R (B220)	, Clone:	RA3-6B2	, flourochrome:	BV605	, titration 1:200	, Cat no: 103243
Antigen:	CD64	, Clone:	X54-5/7.1	, flourochrome:	PE	, titration 1:100	, Cat no: 161004
Antigen:	CD64	, Clone:	X54-5/7.1	, flourochrome:	BV711	, titration 1:100	, Cat no: 139311
Antigen:	CD8	, Clone:	53-6.7	, flourochrome:	PE/Cy7	, titration 1:800	, Cat no: 100722
Antigen:	CX3CR1	, Clone:	SA011F11	, flourochrome:	PE/Dazzle594	, titration 1:100	, Cat no: 149014
Antigen:	FcγR4	, Clone:	9E9	, flourochrome:	BV421	, titration 1:100	, Cat no: 149521
Antigen:	IA/IE	, Clone:	M5/114.15.2	, flourochrome:	PE/Cy5	, titration 1:1000	, Cat no: 107612
Antigen:	IFNγ	, Clone:	XMG1.2	, flourochrome:	BV711	, titration 1:200	, Cat no: 505836
Antigen:	IL-10	, Clone:	JES5-16E3	, flourochrome:	BV605	, titration 1:200	, Cat no: 505031
Antigen:	IL-17	, Clone:	TC11-18H10.1	, flourochrome:	PE/Cy7	, titration 1:200	, Cat no: 100202
Antigen:	IL-5	, Clone:	TRFK5	, flourochrome:	PE	, titration 1:200	, Cat no: 504304
Antigen:	Ly6C	, Clone:	HK1.4	, flourochrome:	BV605	, titration 1:100	, Cat no: 128036
Antigen:	Ly6C	, Clone:	HK1.4	, flourochrome:	AF700	, titration 1:200	, Cat no: 128024
Antigen:	Ly6G	, Clone:	1A8	, flourochrome:	BV650	, titration 1:600	, Cat no: 127641
Antigen:	Ly6G	, Clone:	1A8	, flourochrome:	FITC	, titration 1:400	, Cat no: 127606
Antigen:	Ly6G	, Clone:	1A8	, flourochrome:	PerCP/Cy5.5	, titration 1:400	, Cat no: 127616
Antigen:	MerTK	, Clone:	2B10C42	, flourochrome:	FITC	, titration 1:50	, Cat no: 151504
Antigen:	NK1.1	, Clone:	PK136	, flourochrome:	PE/Cy5	, titration 1:200	, Cat no: 108716
Antigen:	TCRγδ	, Clone:	GL3	, flourochrome:	PE	, titration 1:200	, Cat no: 118108
Antigen:	TCRγδ	, Clone:	GL3	, flourochrome:	PE/Cy7	, titration 1:200	, Cat no: 118124
Antigen:	XCR1	, Clone:	ZET	, flourochrome:	BV510	, titration 1:100	, Cat no: 148218
Antigen:	CD19	, Clone:	1D3		, Biotin	, titration 1:200	, Cat no: 152420
Antigen:	CD3	, Clone:	17A2		, Biotin	, titration 1:100	, Cat no: 100244
Antigen:	CD45R (B220)	, Clone:	RA3-6B2		, Biotin	, titration 1:200	, Cat no: 103204
Antigen:	CD90.2	, Clone:	30-H12		, Biotin	, titration 1:200	, Cat no: 105348
Antigen:	Ly6G	, Clone:	1A8		, Biotin	, titration 1:200	, Cat no: 127604
Antigen:	NK1.1	, Clone:	PK136		, Biotin	, titration 1:200	, Cat no: 108704
Antigen:	Ter119	, Clone:	TER119		, Biotin	, titration 1:200	, Cat no: 116204
Antigen:	CD134	, Clone:	OX-86		, Purified	, titration 1:50	, Cat no: 119429
Antigen:	CD172a (SIRPα)	, Clone:	P84		, Purified	, titration 1:50	, Cat no: 144002
Antigen:	CD200	, Clone:	OX2		, Purified	, titration 1:50	, Cat no: 123802
Antigen:	CD209a	, Clone:	MMD3		, Purified	, titration 1:50	, Cat no: 833001
Antigen:	CD215	, Clone:	6B4C88		, Purified	, titration 1:50	, Cat no: 153502
Antigen:	CD26	, Clone:	H194-112		, Purified	, titration 1:50	, Cat no: 137802
Antigen:	CD3	, Clone:	17A2		, Purified	, titration 1:50	, Cat no: 100202
Antigen:	CD317 (PDCA1)	, Clone:	927		, Purified	, titration 1:50	, Cat no: 127004
Antigen:	CD49b	, Clone:	DX5		, Purified	, titration 1:50	, Cat no: 108902
Antigen:	CD63	, Clone:	NVG-2		, Purified	, titration 1:50	, Cat no: 143902
Antigen:	CD68	, Clone:	FA-11		, Purified	, titration 1:50	, Cat no: 137002
Antigen:	CX3CR1	, Clone:	SA011F11		, Purified	, titration 1:50	, Cat no: 149011
Antigen:	F4/80	, Clone:	BM8		, Purified	, titration 1:50	, Cat no: 123102
Antigen:	FcγR4	, Clone:	9E9		, Purified	, titration 1:50	, Cat no: 149502
Antigen:	NK1.1	, Clone:	PK136		, Purified	, titration 1:50	, Cat no: 108702
Antigen:	Ter119	, Clone:	TER119		, Purified	, titration 1:50	, Cat no: 116202
Antigen:	XCR1	, Clone:	ZET		, Purified	, titration 1:50	, Cat no: 148202
ThermoFisher
Antigen:	CD19	, Clone:	1D3	, flourochrome:	APCeF780	, titration 1:100	, Cat no: 47-0193-82
Antigen:	CD3	, Clone:	17A2	, flourochrome:	APCeF780	, titration 1:100	, Cat no: 47-0032-82
Antigen:	CD90.2	, Clone:	30-H12	, flourochrome:	APCeF780	, titration 1:200	, Cat no: 47-0903-82
Antigen:	CD90.2	, Clone:	30-H12	, flourochrome:	eF450	, titration 1:200	, Cat no: 62-0903-82
Antigen:	IL-13	, Clone:	eBio13A	, flourochrome:	AF488	, titration 1:200	, Cat no: 53-7133-82
Antigen:	Ly6G	, Clone:	1A8	, flourochrome:	APCeF780	, titration 1:200	, Cat no: 47-9668-82
Antigen:	NK1.1	, Clone:	PK136	, flourochrome:	APCeF780	, titration 1:200	, Cat no: 47-5941-82
Antigen:	TCRb	, Clone:	H57-597	, flourochrome:	APCeF780	, titration 1:200	, Cat no: 47-5961-82
Antigen:	Ter119	, Clone:	TER119	, flourochrome:	APCeF780	, titration 1:200	, Cat no: 47-5921-82
Antigen:	Slc7a2	, Polyclonal			, Purified	, titration 1:50	, Cat no: PA5-69252
Miltenyi Biotec
Antigen:	Siglec-F	, Clone:	ES22-10D8	, flourochrome:	APC	, titration 1:50	, Cat no: 130-123-816
BD
Antigen:	CD11b	, Clone:	M1/70	, flourochrome:	BB700	, titration 1:5000	, Cat no: 566416
Antigen:	CD11c	, Clone:	N418	, flourochrome:	BUV496	, titration 1:100	, Cat no: 750450
Antigen:	CD19	, Clone:	1D3	, flourochrome:	PE/CF594	, titration 1:200	, Cat no: 562291
Antigen:	CD26	, Clone:	H194-112	, flourochrome:	BUV737	, titration 1:100	, Cat no: 741729
Antigen:	CD317 (PDCA1)	, Clone:	927	, flourochrome:	BUV563	, titration 1:100	, Cat no: 749275
Antigen:	CD45	, Clone:	30-F11	, flourochrome:	BUV395	, titration 1:500	, Cat no: 564279
Antigen:	IA/IE	, Clone:	M5/114.15.2	, flourochrome:	BUV661	, titration 1:1000	, Cat no: 750280
Antigen:	IL-4	, Clone:	11B11	, flourochrome:	PE/CF594	, titration 1:200	, Cat no: 562450
Antigen:	Siglec-F	, Clone:	E50-2440	, flourochrome:	APC-R700	, titration 1:100	, Cat no: 565183
Antigen:	Siglec-F	, Clone:	E50-2440	, flourochrome:	PE/CF594	, titration 1:200	, Cat no: 562757
Antigen:	CD16/32	, Clone:	2.4G2		, Purified	, titration 1:200	, Cat no: 553142
R&D
Antigen:	MerTK		, Polyclonal		, Biotin	, titration 1:100	, Cat no: AF591
Antigen:	Arginase 1		, Polyclonal		, Purified	, titration 1:50	, Cat no: AF5868
Antigen:	Ym1		, Polyclonal		, Purified	, titration 1:50	, Cat no: AF2446
Peprotech
Antigen:	Retnla		, Polyclonal		, Purified	, titration 1:50	, Cat no: 500-P214-100UG
Standard Biotools
Antigen:	Anti-APC	, Clone:	APC003	, tag:	162Dy	, titration 1:100	Cat no: 3162006B
Antigen:	Anti-Biotin	, Clone:	1D4-C5	, tag:	170Er	, titration 1:100	Cat no: 3170003B
Antigen:	Anti-FITC	, Clone:	FIT-22	, tag:	160Gd	, titration 1:100	Cat no: 3160011B
Antigen:	Anti-PE	, Clone:	PE001	, tag:	165Ho	, titration 1:100	Cat no: 3165015B
Antigen:	CD11b	, Clone:	M1/70	, tag:	143Nd	, titration 1:100	Cat no: 3143015B
Antigen:	CD11c	, Clone:	N418	, tag:	209Bi	, titration 1:100	Cat no: 3209005B
Antigen:	CD19	, Clone:	6D5	, tag:	149Sm	, titration 1:100	Cat no: 3149002C
Antigen:	CD206	, Clone:	C068C2	, tag:	169Tm	, titration 1:100	Cat no: 3169021B
Antigen:	CD45	, Clone:	30-F11	, tag:	89Y	, titration 1:100	Cat no: 3089005B
Antigen:	CD64	, Clone:	X54-5/7.1	, tag:	151Eu	, titration 1:100	Cat no: 3151012B
Antigen:	CD90	, Clone:	30-H12	, tag:	156Gd	, titration 1:100	Cat no: 3156006B
Antigen:	FcεR1	, Clone:	Mar-1	, tag:	176Yb	, titration 1:100	Cat no: 3176006B
Antigen:	IA/IE	, Clone:	M5/114.15.2	, tag:	174Yb	, titration 1:100	Cat no: 3174003C
Antigen:	Ly6C	, Clone:	HK1.4	, tag:	150Nd	, titration 1:100	Cat no: 3150010B
Antigen:	Ly6G	, Clone:	1A8	, tag:	141Pr	, titration 1:100	Cat no: 3141008C
