# Supplementary material for: Mgl2+ cDC2s coordinate fungal allergic airway type 2, but not type 17, inflammation in mice
Source: Nat Commun. 2025 Jan 22;16:928. doi: 10.1038/s41467-024-55663-3 (PMC11754877; doi:10.1038/s41467-024-55663-3)
Supplement: Supplementary file 6 — Source Data [file 41467_2024_55663_MOESM6_ESM.xlsx]

## Sheet: Fig 1
Figure 1B
	BAL total cell number (x 10^5)									BAL MΦ number (x 10^5)									BAL eos number (x 10^5)									BAL neut number (x 10^5)									BAL lymph number (x 10^5)
	PBS		Af d5		Af d12		Af d19			PBS		Af d5		Af d12		Af d19			PBS		Af d5		Af d12		Af d19			PBS		Af d5		Af d12		Af d19			PBS		Af d5		Af d12		Af d19
	A	0.64	A	1.28	A	5.92	A	13.1		A	0.60736	A	1.10208	A	0.55648	A	1.14101		A	0.0006656	A	0.013568	A	4.04336	A	9.8512		A	0.007168	A	0.095616	A	0.78736	A	0.95892		A	0.00515968	A	0.0172838	A	0.393562	A	0.883857
	A	0.6	A	1.92	A	5.8	A	14.1		A	0.5502	A	1.4496	A	1.2586	A	0.76845		A	0.003204	A	0.025728	A	3.1668	A	10.6032		A	0.01332	A	0.37824	A	0.7888	A	1.39731		A	0.0061758	A	0.022775	A	0.403216	A	1.08443
	A	0.76	A	0.84	A	6.52	A	5.26667		A	0.72352	A	0.68376	A	0.75632	A	0.911133		A	0.0056544	A	0.012768	A	4.45316	A	3.65507		A	0.0030172	A	0.10248	A	0.6194	A	0.0531933		A	0.00425296	A	0.01365	A	0.517427	A	0.479109
	B	1.04	A	0.6	A	2.8	A	10.9		B	0.95472	A	0.5088	A	1.526	A	0.37714		B	0.0338	A	0.00678	A	0.826	A	8.5783		B	0.024128	A	0.0528	A	0.294	A	0.75973		B	0.00581863	A	0.0124638	A	0.0956872	A	0.96901
	B	0.68	A	1.28	A	5.64	A	9.1		B	0.46308	A	0.80896	A	0.7896	A	0.35308		B	0.14416	A	0.027136	A	4.371	A	6.9433		B	0.0032572	A	0.25728	A	0.13818	A	1.0556		B	0.0415122	A	0.132365	A	0.210411	A	0.472017
	B	0.72	B	2	B	7.2	B	9.5		B	0.64944	B	1.572	B	0.828	B	0.68115		B	0.020448	B	0.0722	B	2.988	B	5.054		B	0.020952	B	0.31	B	2.5344	B	1.2635		B	0.00557912	B	0.0109312	B	0.619399	B	1.77792
			B	1.36	B	11	B	14.5				B	1.05264	B	0.7887	B	0.47995				B	0.04148	B	7.425	B	10.6575				B	0.22984	B	0.8459	B	1.3224				B	0.00873042	B	0.970354	B	1.31801
			B	1	B	4.66667	B	23.6				B	0.669	B	1.10133	B	0.95108				B	0.0297	B	2.09533	B	17.8652				B	0.187	B	0.485333	B	0.58056				B	0.0165469	B	0.665146	B	2.88849
										BAL MΦ % CD45+									BAL eos % CD45+									BAL neut % CD45+									BAL lymph % CD45+
										PBS		Af d5		Af d12		Af d19			PBS		Af d5		Af d12		Af d19			PBS		Af d5		Af d12		Af d19			PBS		Af d5		Af d12		Af d19
										A	94.9	A	86.1	A	9.4	A	8.71		A	0.104	A	1.06	A	68.3	A	75.2		A	1.12	A	7.47	A	13.3	A	7.32		A	0.8062	A	1.3503	A	6.648	A	6.747
										A	91.7	A	75.5	A	21.7	A	5.45		A	0.534	A	1.34	A	54.6	A	75.2		A	2.22	A	19.7	A	13.6	A	9.91		A	1.0293	A	1.1862	A	6.952	A	7.691
										A	95.2	A	81.4	A	11.6	A	17.3		A	0.744	A	1.52	A	68.3	A	69.4		A	0.397	A	12.2	A	9.5	A	1.01		A	0.5596	A	1.625	A	7.936	A	9.097
										B	91.8	A	84.8	A	54.5	A	3.46		B	3.25	A	1.13	A	29.5	A	78.7		B	2.32	A	8.8	A	10.5	A	6.97		B	1.205	A	2.0773	A	3.4174	A	8.89
										B	68.1	A	63.2	A	14	A	3.88		B	21.2	A	2.12	A	77.5	A	76.3		B	0.479	A	20.1	A	2.45	A	11.6		B	7.4859	A	10.341	A	3.7307	A	5.187
										B	90.2	B	78.6	B	11.5	B	7.17		B	2.84	B	3.61	B	41.5	B	53.2		B	2.91	B	15.5	B	35.2	B	13.3		B	1.3184	B	1.1271	B	9.3114	B	23.806
												B	77.4	B	7.17	B	3.31				B	3.05	B	67.5	B	73.5				B	16.9	B	7.69	B	9.12				B	1.4934	B	10.838	B	10.474
												B	66.9	B	23.6	B	4.03				B	2.97	B	44.9	B	75.7				B	18.7	B	10.4	B	2.46				B	8.9267	B	18.3498	B	15.695
Figure 1C
	BAL NK cell number (x 10^5)									BAL NK T cell number (x 10^5)									BAL γδ T cell number (x 10^5)
	PBS		Af d5		Af d12		Af d19			PBS		Af d5		Af d12		Af d19			PBS		Af d5		Af d12		Af d19
	C	0.00198	C	0.004578	C	0.002	C	0.020088		C	0.000516	C	0.001768	C	0.013824	C	0.018161		C	0.00448	C	0.005668	C	0.15084	C	0.64389
	C	0.000936	C	0.005759	C	0.0189	C	0.026797		C	0.00168	C	0.003784	C	0.00891	C	0.021457		C	0.006528	C	0.04213	C	0.216	C	0.61705
	C	0.00316	C	0.010098	C	0.01746	C	0.033325		C	0.001404	C	0.000798	C	0.01476	C	0.05561		C	0.02012	C	0.00246	C	0.28296	C	1.10416
	D	0.069948	D	0.0004424	D	0.002184	D	0.06784		D	0.003	D	0.002664	D	0.012	D	0.01752		D	0.05394	D	0.027864	D	0.768	D	1.387
	D	0.00648	D	0.004824	D	0.0366	D	0.0365		D	0.0006384	D	0.001848	D	0.06264	D	0.011644		D	0.018772	D	0.050292	D	0.9309	D	1.52192
	D	0.002584	D	0.009372	D	0.16095	D	0.02952		D	0.00144	D	0.00216	D	0.00294667	D	0.01443		D	0.06972	D	0.0234	D	0.3549	D	0.76479
	D	0.0054	D	0.00504	D	0.0112667	D	0.02664		D	7.28e-05	D	0.000504	D	0.01408	D	0.009545		D	0.002408	D	0.020496	D	0.93824	D	0.95795
	E	0.02875	E	0.003344	E	0.068	E	0.0867		E	0.00368	E	0.000988	E	0.04556	E	0.0544		E	0.01664	E	0.015276	E	0.62152	E	1.1509
	E	0.011664	E	0.012544	E	0.06	E	0.08262		E	0.007776	E	0.007252	E	0.02775	E	0.10557		E	0.031752	E	0.064484	E	0.5745	E	1.52694
	E	0.0008732	E	0.001584	E	0.022	E	0.04202		E	0.0003848	E	0.0005184	E	0.0065	E	0.04202		E	0.003848	E	0.009648	E	0.437	E	1.01421
	E	0.001452	E	0.0008856	E	0.06655	E	0.05525		E	0.002376	E	0.0002268	E	0.0198	E	0.03978		E	0.009372	E	0.00324	E	0.50985	E	1.69065
	BAL CD4+ T cell number (x 10^5)									BAL CD8+ T cell number (x 10^5)									BAL B cell number (x 10^5)
	PBS		Af d5		Af d12		Af d19			PBS		Af d5		Af d12		Af d19			PBS		Af d5		Af d12		Af d19
	C	0.00448	C	0.005668	C	0.15084	C	0.64389		C	0.002152	C	0.00195	C	0.06156	C	0.084074		C	0.002324	C	0.002977	C	0.02646	C	0.16129
	C	0.006528	C	0.04213	C	0.216	C	0.61705		C	0.000936	C	0.01463	C	0.0405	C	0.17974		C	0.001496	C	0.004103	C	0.01272	C	0.085785
	C	0.02012	C	0.00246	C	0.28296	C	1.10416		C	0.0042	C	0.000665	C	0.053712	C	0.1608		C	0.003044	C	0.000466	C	0.036504	C	0.30954
	D	0.05394	D	0.027864	D	0.768	D	1.387		D	0.01434	D	0.007128	D	0.0954	D	0.1533		D	0.021	D	0.0002952	D	0.024	D	0.19126
	D	0.018772	D	0.050292	D	0.9309	D	1.52192		D	0.007676	D	0.006732	D	0.31842	D	0.0984		D	0.000988	D	0.0010824	D	0.02958	D	0.60516
	D	0.06972	D	0.0234	D	0.3549	D	0.76479		D	0.01956	D	0.009432	D	0.0420333	D	0.10101		D	0.05412	D	0.000324	D	0.0112667	D	0.1998
	D	0.002408	D	0.020496	D	0.93824	D	0.95795		D	0.000196	D	0.004144	D	0.14976	D	0.07245		D	0.0001232	D	0.00112	D	0.03456	D	0.06785
	E	0.01664	E	0.015276	E	0.62152	E	1.1509		E	0.004	E	0.004256	E	0.17204	E	0.2006		E	0.001328	E	0.0007524	E	0.03128	E	0.238
	E	0.031752	E	0.064484	E	0.5745	E	1.52694		E	0.01404	E	0.020188	E	0.09075	E	0.29682		E	0.0016632	E	0.004116	E	0.02925	E	0.15759
	E	0.003848	E	0.009648	E	0.437	E	1.01421		E	0.00148	E	0.002736	E	0.06	E	0.19291		E	0.001776	E	0.0004464	E	0.0135	E	0.12033
	E	0.009372	E	0.00324	E	0.50985	E	1.69065		E	0.0011352	E	0.0004644	E	0.2024	E	0.15028		E	0.0001452	E	0.0003132	E	0.022	E	0.24752
Figure 1D
	BAL IL-13eGFP cell number (x 10^4)									BAL IL-17 YFP cell number (x 10^4)
	PBS		Af d5		Af d12		Af d19			PBS		Af d5		Af d12		Af d19
	C	0.00516	C	0.007436	C	0.2916	C	2.1844		C	0.0472	C	0.05486	C	0.2268	C	0.50038
	C	0.003736	C	0.0363	C	0.573	C	2.12635		C	0.04296	C	0.7095	C	0.255	C	0.731
	C	0.01872	C	0.00732	C	0.9792	C	1.742		C	0.186	C	0.018	C	0.39456	C	1.7554
	D	0.0834	D	0.02016	D	1.338	D	3.4456		D	0.1062	D	0.1656	D	1.266	D	1.8834
	D	0.04104	D	0.03564	D	2.4186	D	3.2308		D	0.09196	D	0.52668	D	0.7395	D	1.5252
	D	0.3048	D	0.018	D	0.988	D	3.0969		D	0.0768	D	0.13032	D	0.940333	D	1.5873
	D	0.005432	D	0.02072	D	2.4576	D	2.737		D	0.01232	D	0.10584	D	0.6272	D	1.0925
	E	0.00528	E	0.02052	E	2.1556	E	3.893		E	0.0192	E	0.04332	E	0.5848	E	1.479
	E	0.01728	E	0.05096	E	2.055	E	5.355		E	0.324	E	0.14112	E	0.405	E	0.7191
	E	0.001628	E	0.009936	E	1.355	E	3.2661		E	0.08436	E	0.03024	E	0.315	E	0.9168
	E	0.03564	E	0.001944	E	1.2155	E	5.2156		E	0.033	E	0.01728	E	0.3355	E	2.1216
Figure 1E
	BAL IL-13eGFP CD4+ T cell number (x 10^4)									BAL IL-13eGFP γδT cell number (x 10^4)									BAL IL-13eGFP ILC cell number (x 10^4)
	PBS		Af d5		Af d12		Af d19			PBS		Af d5		Af d12		Af d19			PBS		Af d5		Af d12		Af d19
	C	0.00086	C	0.0009295	C	0.2358	C	2.0193		C	0	C	0	C	0.0005742	C	0.0048387		C	0.00172	C	0.001859	C	0.02178	C	0.075692
	C	0	C	0.011	C	0.516	C	1.8146		C	0	C	0.001573	C	0.00069	C	0.006966		C	0	C	0.01573	C	0.01482	C	0.06837
	C	0.003512	C	0.000665	C	0.7488	C	1.4874		C	0	C	0	C	0.0044352	C	0.0070618		C	0.01172	C	0.00266	C	0.09936	C	0.063918
	D	0.0072	D	0.005112	D	1.134	D	3.139		D	0.00204	D	0.00042624	D	0.00516	D	0.0127312		D	0.00204	D	0.002592	D	0.072	D	0.07154
	D	0.004484	D	0.009108	D	2.0532	D	2.9028		D	0.0019	D	0.00057156	D	0.02175	D	0.004592		D	0.006992	D	0.006336	D	0.0609	D	0.10004
	D	0.0144	D	0.004032	D	0.862333	D	2.7195		D	0.00312	D	0.000936	D	0.00339733	D	0.0050061		D	0.00456	D	0.004032	D	0.052	D	0.1221
	D	0.00049336	D	0.00784	D	2.0352	D	2.3805		D	0.0002464	D	0.00033544	D	0.0030336	D	0.004761		D	0.00049336	D	0.00336	D	0.12416	D	0.0782
	E	0	E	0.006536	E	1.8428	E	3.298		E	0	E	0	E	0.01496	E	0.014875		E	0.00272	E	0.0114	E	0.1156	E	0.272
	E	0.006264	E	0.01862	E	1.8675	E	4.7889		E	0.00016308	E	0.002352	E	0.0072	E	0.02448		E	0.006696	E	0.02156	E	0.06675	E	0.1683
	E	0.00032412	E	0.004032	E	1.2	E	2.8459		E	0	E	0	E	0.002005	E	0.0081175		E	0.00064824	E	0.004464	E	0.047	E	0.191
	E	0.004224	E	0.00038556	E	1.089	E	4.3537		E	0	E	0	E	0.002211	E	0.0147628		E	0.02508	E	0.00077112	E	0.0363	E	0.20111
	BAL IL-17 YFP CD4+ T cell number (x 10^4)									BAL IL-17 YFP γδT cell number (x 10^4)									BAL IL-13eGFP ILC cell number (x 10^4)
	PBS		Af d5		Af d12		Af d19			PBS		Af d5		Af d12		Af d19			PBS		Af d5		Af d12		Af d19
	C	0.00776	C	0.004654	C	0.0522	C	0.089154		C	0.0284	C	0.03445	C	0.11016	C	0.36703		C	0.00344	C	0.004654	C	0.01377	C	0.0016129
	C	0.01864	C	0.06622	C	0.0504	C	0.10879		C	0.01304	C	0.5819	C	0.147	C	0.46655		C	0	C	0.02838	C	0.0162	C	0.0018576
	C	0.048	C	0.00266	C	0.044064	C	0.51992		C	0.1008	C	0.00865	C	0.32256	C	0.9782		C	0.01052	C	0	C	0.0028512	C	0.020368
	D	0.0384	D	0.03888	D	0.39	D	0.2774		D	0.0498	D	0.08352	D	0.756	D	1.4308		D	0.006	D	0.01584	D	0.012	D	0.01606
	D	0.00912	D	0.17688	D	0.1566	D	0.574		D	0.06308	D	0.23496	D	0.4524	D	0.6232		D	0.006384	D	0.02772	D	0.02523	D	0.0492
	D	0.0054	D	0.02736	D	0.355333	D	0.1776		D	0.0504	D	0.05904	D	0.442	D	0.7881		D	0.0036	D	0.0144	D	0.0294667	D	0.09213
	D	0.001456	D	0.01456	D	0.192	D	0.4945		D	0.00728	D	0.08176	D	0.2944	D	0.4715		D	0.0002464	D	0.002688	D	0.01536	D	0.01955
	E	0.008	E	0.002584	E	0.1156	E	0.442		E	0.00528	E	0.0304	E	0.3672	E	0.748		E	0.00272	E	0.00836	E	0.0374	E	0.0816
	E	0.01512	E	0.03332	E	0.1875	E	0.2907		E	0.28296	E	0.0588	E	0.1125	E	0.2295		E	0.016632	E	0.014308	E	0.02775	E	0.06579
	E	0.003848	E	0.00216	E	0.095	E	0.4393		E	0.0296	E	0.02448	E	0.145	E	0.3438		E	0.001924	E	0.00216	E	0.022	E	0.05157
	E	0.006072	E	0.002268	E	0.1045	E	0.5083		E	0.01584	E	0.01188	E	0.1925	E	1.3481		E	0.005148	E	0.001512	E	0.011	E	0.08398

## Sheet: Fig 2
Figure 2A
	BAL total cell number (x 10^5)					BAL MΦ number (x 10^5)					BAL eos number (x 10^5)					BAL neut number (x 10^5)					BAL lymph number (x 10^5)
	WT		aCD4 mAb			WT		aCD4 mAb			WT		aCD4 mAb			WT		aCD4 mAb			WT		aCD4 mAb
	A	11.5	A	0.84		A	0.37375	A	0.62916		A	9.89	A	0.09576		A	0.138	A	0.062328		A	0.617306	A	0.0156845
	A	9.5	A	0.46		A	0.39235	A	0.34408		A	7.9325	A	0.025346		A	0.23085	A	0.046		A	0.427866	A	0.0303296
	A	8.8	A	1.76		A	0.73656	A	1.40624		A	6.1336	A	0.133056		A	0.43912	A	0.146784		A	0.724504	A	0.0214368
	A	9.1	A	0.94		A	0.51415	A	0.78866		A	7.5166	A	0.087984		A	0.32578	A	0.026508		A	0.257473	A	0.0138453
	A	3.2	A	1.08		A	1.2288	A	0.88236		A	1.4048	A	0.099036		A	0.1312	A	0.0567		A	0.222662	A	0.015337
	B	5.2	B	1.52		B	1.8876	B	1.15064		B	2.2724	B	0.033744		B	0.30212	B	0.228		B	0.541034	B	0.028769
	B	5.6	B	1.6		B	3.5448	B	1.4592		B	0.8624	B	0.032		B	0.7504	B	0.011728		B	0.29139	B	0.0315648
	B	3.6	B	1.52		B	2.7972	B	1.39384		B	0.0738	B	0.0137864		B	0.396	B	0.074632		B	0.23868	B	0.00741456
	B	4.7	B	0.96		B	0.8601	B	0.85536		B	2.6085	B	0.04368		B	0.564	B	0.0011328		B	0.464783	B	0.0112906
	B	2.2	B	1.6		B	1.738	B	1.2096		B	0.21186	B	0.08368		B	0.12848	B	0.1712		B	0.0587312	B	0.048064
	C	6.4	C	0.52		C	0.6912	C	0.45656		C	4.6272	C	0.014872		C	4.6272	L	0.014872		C	0.63808	C	0.012688
	C	6.5	C	0.56		C	0.9165	C	0.45808		C	4.225	C	0.039872		C	4.225	L	0.039872		C	0.69225	C	0.0167888
	C	2.02	C	0.72		C	0.84032	C	0.59832		C	0.86658	C	0.03276		C	0.86658	L	0.03276		C	0.17574	C	0.019908
	C	4.5	C	0.8		C	0.35775	C	0.6824		C	3.4335	C	0.01848		C	3.4335	L	0.01848		C	0.44595	C	0.011536
	C	2.24	C	1.08		C	1.21632	C	0.90612		C	0.6608	C	0.037584		C	0.6608	L	0.037584		C	0.180589	C	0.0254124
						BAL MΦ % CD45+					BAL eos % CD45+					BAL neut % CD45+					BAL lymph % CD45+
						WT		aCD4 mAb			PBS		aCD4 mAb			PBS		aCD4 mAb			PBS		aCD4 mAb
						A	3.25	A	74.9		A	86	A	11.4		A	1.2	A	7.42		A	5.36788	A	1.8672
						A	4.13	A	74.8		A	83.5	A	5.51		A	2.43	A	10		A	4.50385	A	6.5934
						A	8.37	A	79.9		A	69.7	A	7.56		A	4.99	A	8.34		A	8.233	A	1.218
						A	5.65	A	83.9		A	82.6	A	9.36		A	3.58	A	2.82		A	2.82937	A	1.4729
						A	38.4	A	81.7		A	43.9	A	9.17		A	4.1	A	5.25		A	6.9582	A	1.42009
						B	36.3	B	75.7		B	43.7	B	2.22		B	5.81	B	15		B	10.4045	B	1.8927
						B	63.3	B	91.2		B	15.4	B	2		B	13.4	B	0.733		B	5.2034	B	1.9728
						B	77.7	B	91.7		B	2.05	B	0.907		B	11	B	4.91		B	6.63	B	0.4878
						B	18.3	B	89.1		B	55.5	B	4.55		B	12	B	0.118		B	9.889	B	1.1761
						B	79	B	75.6		B	9.63	B	5.23		B	5.84	B	10.7		B	2.6696	B	3.004
						C	10.8	L	87.8		C	72.3	C	2.86		C	4.21	L	2.77		C	9.97	L	2.44
						C	14.1	L	81.8		C	65	C	7.12		C	8.48	L	4.05		C	10.65	L	2.998
						C	41.6	L	83.1		C	42.9	C	4.55		C	3.82	L	6.07		C	8.7	L	2.765
						C	7.95	L	85.3		C	76.3	C	2.31		C	3.55	L	6.34		C	9.91	L	1.442
						C	54.3	L	83.9		C	29.5	C	3.48		C	4.77	L	5.17		C	8.062	L	2.353
						BAL CD4+ T cell number (x 10^4)					BAL CD8+ T cell number (x 10^4)					BAL γδ T cell number (x 10^4)					BAL NB T cell number (x 10^4)					BAL NB cell number (x10^4)					BAL B cell number (x10^4)
						WT		aCD4 mAb			WT		aCD4 mAb			WT		aCD4 mAb			WT		aCD4 mAb			WT		aCD4 mAb			WT		aCD4 mAb
						A	3.588	A	0.00882		A	0.090505	A	0.0080892		A	0.83605	A	0.055104		A	0.27255	A	0.00882		A	0.69805	A	0.00966		A	0.32085	A	0.0034692
						A	2.793	A	0.05152		A	0.02603	A	0.017572		A	0.58805	A	0.14536		A	0.10355	A	0.006164		A	0.28785	A	0.016468		A	0.1387	A	0.0016744
						A	4.0128	A	0.018128		A	0.11	A	0.04488		A	0.82544	A	0.0352		A	0.082104	A	0.0097152		A	0.31768	A	0.027808		A	1.6632	A	0.0046288
						A	1.6744	A	0.017202		A	0.021203	A	0.012784		A	0.22113	A	0.0282		A	0.063518	A	0.0044744		A	0.27482	A	0.013442		A	0.15379	A	0.003102
						A	0.6432	A	0.011988		A	0.008352	A	0.01674		A	0.10496	A	0.052596		A	0.025376	A	0.0058104		A	0.11168	A	0.016416		A	1.2512	A	0.0037584
						B	4.0612	B	0.019304		B	0.26416	B	0.1178		B	0.728	B	0.0798		B	0.04966	B	0.0107464		B	0.20176	B	0.044384		B	0.10556	B	0.015656
						B	1.9992	B	0.004192		B	0.14392	B	0.12848		B	0.38696	B	0.09776		B	0.027664	B	0.006976		B	0.27496	B	0.04608		B	0.0812	B	0.03216
						B	1.2672	B	0.003268		B	0.4464	B	0.030704		B	0.22968	B	0.016416		B	0.0558	B	0.0028576		B	0.2358	B	0.018848		B	0.15192	B	0.002052
						B	3.0456	B	0.0063072		B	0.16967	B	0.030912		B	0.611	B	0.049824		B	0.10434	B	0.0037824		B	0.3196	B	0.011328		B	0.39762	B	0.010752
						B	0.4004	B	0.007232		B	0.0275	B	0.14224		B	0.09482	B	0.2576		B	0.002596	B	0.01936		B	0.04906	B	0.04336		B	0.012936	B	0.010848
						C	3.8784	L	0.004732		C	0.2432	L	0.03848		C	1.0624	L	0.02288		C	0.1024	L	0.0052		C	0.4096	L	0.01248		C	0.1344	C	0.00312
						C	3.705	L	0.003528		C	0.767	L	0.04312		C	0.481	L	0.02856		C	0.221	L	0.003808		C	0.8905	L	0.01568		C	0.442	C	0.00224
						C	1.14332	L	0.002664		C	0.16362	L	0.054		C	0.14342	L	0.03456		C	0.03434	L	0.004968		C	0.09292	L	0.01584		C	0.02828	C	0.001872
						C	2.6595	L	0.00544		C	0.4905	L	0.024		C	0.3465	L	0.0152		C	0.1125	L	0.0016		C	0.4095	L	0.0136		C	0.117	C	0.00256
						C	1.25664	L	0.007884		C	0.05376	L	0.04104		C	0.18816	L	0.02916		C	0.014112	L	0.00432		C	0.06272	L	0.02376		C	0.015456	C	0.003564
Figure 2B
	BAL IL-13eGFP cell number (x 10^4)					BAL IL-17 YFP cell number (x 10^4)
	WT		aCD4 mAb			WT		aCD4 mAb
	A	0.9798	A	0.017724		A	0.7038	A	0.058128
	A	1.007	A	0.02093		A	0.56145	A	0.15732
	A	0.71456	A	0.025872		A	0.8888	A	0.03608
	A	0.5551	A	0.018988		A	0.21294	A	0.04136
	A	0.17376	A	0.021816		A	0.168	A	0.047088
	B	1.0868	B	0.021432		B	0.7904	B	0.08512
	B	0.5768	B	0.009776		B	0.42392	B	0.10192
	B	0.04392	B	0.00532		B	0.24768	B	0.019608
	B	0.9024	B	0.049152		B	0.7144	B	0.058656
	B	0.13794	B	0.04576		B	0.1276	B	0.2528
	C	1.408	C	0.00676		C	1.1072	C	0.02028
	C	1.092	C	0.0168		C	0.468	C	0.03416
	C	0.40198	C	0.02016		C	0.15958	C	0.04104
	C	0.9855	C	0.0112		C	0.3555	C	0.0152
	C	0.51296	C	0.01404		C	0.28448	C	0.03672
	BAL CD45+ cell %IL-13eGFP+					BAL CD45+ cell %IL-17 YFP+
	WT		aCD4 mAb			WT		aCD4 mAb
	A	0.852	A	0.211		A	0.7038	A	0.058128
	A	1.06	A	0.455		A	0.56145	A	0.15732
	A	0.812	A	0.147		A	0.8888	A	0.03608
	A	0.61	A	0.202		A	0.21294	A	0.04136
	A	0.543	A	0.202		A	0.168	A	0.047088
	B	2.09	B	0.141		B	1.52	B	0.56
	B	1.03	B	0.0611		B	0.757	B	0.637
	B	0.122	B	0.035		B	0.688	B	0.129
	B	1.92	B	0.512		B	1.52	B	0.611
	B	0.627	B	0.286		B	0.58	B	1.58
	C	2.2	C	0.13		C	1.73	C	0.39
	C	1.68	C	0.3		C	0.72	C	0.61
	C	1.99	C	0.28		C	0.79	C	0.57
	C	2.19	C	0.14		C	0.79	C	0.19
	C	2.29	C	0.13		C	1.27	C	0.34
Figure 2C
	BAL total cell number (x 10^5)						BAL MΦ number (x 10^5)					BAL eos number (x 10^5)					BAL neut number (x 10^5)					BAL lymph number (x 10^5)
	WT		Tcrd-/-			WT		Tcrd-/-			WT		Tcrd-/-			WT		Tcrd-/-			WT		Tcrd-/-
	D	2.1	A	20		D	0.7938	D	0.434		D	0.05334	D	12.86		D	1.0521	D	2.84		D	0.092232	D	2.68928
	D	6.5	A	11.6		D	0.26845	D	0.58348		D	2.054	D	4.6284		D	2.626	D	4.2224		D	1.20965	D	1.62169
	D	8.6	A	9.4		D	0.72928	D	0.37788		D	2.2102	D	4.4462		D	4.257	D	2.8858		D	1.04559	D	1.07011
	D	4.3	A	16.2		D	0.8772	D	0.35964		D	0.06321	D	10.773		D	3.0444	D	1.944		D	0.151618	D	2.17621
	D	6.7	B	2.8		D	0.47369	E	0.8876		D	1.3802	E	0.8372		D	4.1808	E	0.4592		D	0.449838	E	0.410928
	E	0.7	B	6.3		E	0.4718	E	0.35154		E	0.01589	E	4.3344		E	0.1365	E	0.3843		E	0.024227	E	0.879694
	E	0.52	B	7.4		E	0.40768	E	0.3626		E	0.013728	E	5.4982		E	0.023036	E	0.34928		E	0.0387348	E	0.902378
	E	8.2	B	8.6		E	0.6601	E	0.39474		E	6.0926	E	5.0396		E	0.4674	E	1.548		E	0.706594	E	1.21152
	E	1.32				E	0.46332				E	0.2178				E	0.34848				E	0.18971
	E	5.7				E	0.6726				E	3.0951				E	0.8664				E	0.744819
						BAL MΦ % CD45+					BAL eos % CD45+					BAL neut % CD45+					BAL lymph % CD45+
						WT		Tcrd-/-			WT		Tcrd-/-			WT		Tcrd-/-			WT		Tcrd-/-
						D	37.8	D	2.17		D	2.54	D	64.3		D	50.1	D	14.2		D	4.392	D	13.4464
						D	4.13	D	5.03		D	31.6	D	39.9		D	40.4	D	36.4		D	18.61	D	13.9801
						D	8.48	D	4.02		D	25.7	D	47.3		D	49.5	D	30.7		D	12.158	D	11.3841
						D	20.4	D	2.22		D	1.47	D	66.5		D	70.8	D	12		D	3.526	D	13.4334
						D	7.07	E	31.7		D	20.6	E	29.9		D	62.4	E	16.4		D	6.714	E	14.676
						E	67.4	E	5.58		E	2.27	E	68.8		E	19.5	E	6.1		E	3.461	E	13.9634
						E	78.4	E	4.9		E	2.64	E	74.3		E	4.43	E	4.72		E	7.449	E	12.1943
						E	8.05	E	4.59		E	74.3	E	58.6		E	5.7	E	18		E	8.617	E	14.0875
						E	35.1				E	16.5				E	26.4				E	14.372
						E	11.8				E	54.3				E	15.2				E	13.067
						BAL CD4+ T cell number (x 10^4)					BAL CD4- T cell number (x 10^4)					BAL γδ T cell number (x 10^5)					BAL B cell number (x10^4)
						WT		Tcrd-/-			WT		Tcrd-/-			WT		Tcrd-/-			WT		Tcrd-/-
						D	0.05019	D	1.234		D	0.03045	D	1.25		D	0.008295	D	0.01348		D	0.003297	D	0.1918
						D	0.46995	D	1.131		D	0.6006	D	0.43848		D	0.0676	D	0.0061596		D	0.0715	D	0.046052
						D	0.58394	D	0.62322		D	0.36034	D	0.42018		D	0.066392	D	0.0052734		D	0.034916	D	0.021432
						D	0.07869	D	1.00764		D	0.05375	D	1.03842		D	0.012298	D	0.0105948		D	0.00688	D	0.119556
						D	0.28475	E	0.308		D	0.1072	E	0.0938		D	0.027671	E	0.003192		D	0.030217	E	0.005936
						E	0.00917	E	0.7245		E	0.01211	E	0.13356		E	0.002016	E	0.0039942		E	0.000931	E	0.01764
						E	0.01924	E	0.71558		E	0.014092	E	0.14726		E	0.0047476	E	0.0040922		E	0.0006552	E	0.035446
						E	0.54202	E	1.075		E	0.09348	E	0.10492		E	0.050594	E	0.007869		E	0.0205	E	0.023736
						E	0.14256				E	0.031152				E	0.0090684				E	0.00693
						E	0.51471				E	0.09405				E	0.09975				E	0.036309
Figure 2D
	Lung CD4+ T cell %IL-4+					Lung CD4+ T cell %IL-5+					Lung CD4+ T cell %IL-13+					Lung CD4+ T cell %IL-17+					Lung CD4+ T cell %IFNγ+					Lung CD4+ T cell %IL-10+
	WT		Tcrd-/-			WT		Tcrd-/-			WT		Tcrd-/-			WT		Tcrd-/-			WT		Tcrd-/-			WT		Tcrd-/-
	D	1.47	D	7.13		D	0.36	D	1.62		D	1.63	D	5.55		D	2.17	D	5.55		D	6.11	D	6.77		D	0.99	D	1.99
	D	4.87	D	3.51		D	0.66	D	2.58		D	2.78	D	3.55		D	4.14	D	3.15		D	6.78	D	29.1		D	1.53	D	1.28
	D	3.2	D	4.31		D	0.52	D	2.64		D	2.48	D	3.61		D	4.18	D	3.84		D	10.2	D	5.19		D	2.45	D	1.18
	D	1.73	D	8.69		D	0.86	D	1.95		D	1.8	D	7.05		D	2.67	D	11.2		D	4.85	D	4.66		D	1.05	D	1.26
	D	2.16	E	6.01		D	1.51	E	3.36		D	2.9	E	6.79		D	3.21	E	6.23		D	5.18	E	4		D	1.92	E	1.59
	E	1.02	E	5.92		E	0.77	E	3.35		E	2.57	E	7.49		E	1.59	E	6.72		E	5.14	E	6.48		E	1.17	E	2.5
	E	1.74	E	6.53		E	0.46	E	4.67		E	2.72	E	8.5		E	1.73	E	10.3		E	11.2	E	3.95		E	1.78	E	2.59
	E	4.02	E	4.87		E	2.36	E	8.5		E	5.69	E	8.8		E	4.97	E	9.63		E	5.19	E	5.1		E	1.02	E	2.16
	E	2.91				E	1.7				E	4.28				E	5.49				E	5.79				E	2.97
	E	3.75				E	2.18				E	5.44				E	5.08				E	5.1				E	1.73

## Sheet: Fig 3
Figure 3A
	Lung Alv MΦ number (x 10^3/mg)					Lung Int MΦ number (x 10^3/mg)					Lung pDC number (x 10^3/mg)					Lung cDC number (x 10^3/mg)
	WT		CD11c.DOG			WT		CD11c.DOG			WT		CD11c.DOG			WT		CD11c.DOG
	A	1.9505	A	0.0201571		A	0.171188	A	0.177857		A	0.181563	A	0.00770714		A	1.12828	A	1.3695
	A	1.89647	A	0.0130929		A	0.154688	A	0.144357		A	0.207281	A	0.0282		A	1.01475	A	2.05457
	A	3.045	A	0.0174		A	0.0538571	A	0.169167		A	0.0973571	A	0.00990833		A	0.468143	A	0.988417
	A	1.49271	A	0.0182286		A	0.459	A	0.22		A	0.231429	A	0.0198		A	1.65471	A	1.72543
	A	1.369	A	0.0145688		A	0.195571	A	0.259		A	0.177071	A	0.00994375		A	1.08093	A	1.36206
	B	0.62675	B	0.003		B	0.228219	B	0.1675		B	0.173719	B	0.009		B	1.24328	B	0.8025
	B	1.20267	B	0.00360937		B	0.0693333	B	0.196875		B	0.16	B	0.0127969		B	0.314667	B	0.928594
	B	0.500333	B	0.00626667		B	0.250167	B	0.198444		B	0.136056	B	0.00887778		B	0.702222	B	0.932167
	B	0.62725	B	0.00451429		B	0.25675	B	0.203143		B	0.221	B	0.0200321		B	1.0465	B	0.905679
	B	1.53663	B	0.003825		B	0.09975	B	0.21825		B	0.225625	B	0.0072		B	0.496375	B	0.774
	C	0.186977	C	0.00536061		C	0.0638837	C	0.192242		C	0.00934884	C	0.0120152		C	0.133221	C	0.977848
	C	0.39375	C	0.000342931		C	0.0815132	C	0.134483		C	0.0331579	C	0.0100862		C	0.403421	C	1.66534
	C	0.765414	C	0.00332143		C	0.116029	C	0.207589		C	0.0860857	C	0.00763929		C	0.699914	C	0.607821
	C	0.5775	C	0.00798438		C	0.0805	C	0.241813		C	0.09975	C	0.0120906		C	0.60025	C	0.661563
			C	0.00444063				C	0.140875				C	0.00750313				C	0.594125
Figure 3B
	Lung cDC1 number (x 10^3/mg)					Lung Mgl2+ DC number (x 10^3/mg)					Lung DN DC number (x 10^3/mg)					Lung CD64+ DC number (x 10^3/mg)
	WT		CD11c.DOG			WT		CD11c.DOG			WT		CD11c.DOG			WT		CD11c.DOG
	A	0.0985625	A	0.00889286		A	0.285313	A	0.0136357		A	0.277531	A	0.166		A	0.415	A	1.15311
	A	0.0835313	A	0.0114143		A	0.262969	A	0.0436429		A	0.238219	A	0.214857		A	0.377437	A	1.74571
	A	0.0662857	A	0.00628333		A	0.147071	A	0.0229583		A	0.0952857	A	0.178833		A	0.126357	A	0.758833
	A	0.142714	A	0.00722857		A	0.509143	A	0.0534286		A	0.324	A	0.213714		A	0.582429	A	1.42371
	A	0.0977857	A	0.0032375		A	0.354143	A	0.0578125		A	0.216714	A	0.148		A	0.338286	A	1.11231
	B	0.0749375	B	0.0003625		B	0.395125	B	0.01475		B	0.194156	B	0.05		B	0.534781	B	0.7275
	B	0.0613333	B	0.00525		B	0.0773333	B	0.0298594		B	0.072	B	0.105		B	0.0773333	B	0.774375
	B	0.0460833	B	0.00171289		B	0.228222	B	0.0600556		B	0.116306	B	0.0861667		B	0.278694	B	0.770278
	B	0.07475	B	0.00338571		B	0.38675	B	0.0366786		B	0.22425	B	0.0705357		B	0.30225	B	0.784357
	B	0.04275	B	0.00225		B	0.059375	B	0.0189		B	0.12825	B	0.06075		B	0.2375	B	0.684
	C	0.00934884	C	0.00887273		C	0.021814	C	0.0462121		C	0.0280465	C	0.131242		C	0.0693372	C	0.774515
	C	0.0234868	C	0.0082931		C	0.0842763	C	0.0515517		C	0.0690789	C	0.138966		C	0.214145	C	1.43897
	C	0.0449143	C	0.00448393		C	0.155329	C	0.0365357		C	0.1441	C	0.0963214		C	0.334986	C	0.450054
	C	0.05775	C	0.00501875		C	0.13825	C	0.0228125		C	0.16275	C	0.104937		C	0.217	C	0.513281
			C	0.00520625				C	0.030625				C	0.0750313				C	0.470094
	Lung cDC1 % DC population					Lung Mgl2+ DC % DC population					Lung DN DC % DC population					Lung CD64+ DC % DC population
	WT		CD11c.DOG			WT		CD11c.DOG			WT		CD11c.DOG			WT		CD11c.DOG
	A	8.81	A	0.64		A	25.2	A	0.99		A	24.5	A	12.2		A	36.7	A	84.3
	A	8.31	A	0.56		A	25.8	A	2.07		A	23.6	A	10.5		A	37.2	A	85
	A	14.4	A	0.64		A	31.4	A	2.33		A	20.3	A	18.1		A	26.8	A	76.6
	A	8.55	A	0.42		A	30.8	A	3.02		A	19.6	A	12.3		A	35.1	A	82.5
	A	9.11	A	0.24		A	32.7	A	4.31		A	20	A	10.9		A	31.4	A	81.7
	B	5.91	B	0.045		B	31.7	B	1.85		B	15.5	B	6.35		B	43.1	B	90.6
	B	19.7	B	0.57		B	24.6	B	3.21		B	22.5	B	11.1		B	24.4	B	83.4
	B	6.46	B	0.18		B	32.6	B	6.47		B	16.6	B	9.25		B	39.7	B	82.7
	B	7.13	B	0.37		B	37.1	B	3.98		B	21.4	B	7.67		B	29	B	86.5
	B	8.81	B	0.3		B	11.8	B	2.45		B	25.7	B	7.9		B	47.9	B	88.4
	C	7.24	C	0.91		C	16.7	C	4.71		C	21.3	C	13.3		C	51.9	C	79.1
	C	5.91	C	0.5		C	20.8	C	3.08		C	17.3	C	8.34		C	53	C	86.4
	C	6.55	C	0.75		C	22.3	C	5.92		C	20.7	C	15.9		C	47.8	C	74.2
	C	9.62	C	0.76		C	23	C	3.52		C	27.1	C	15.8		C	36.1	C	77.6
			C	0.87				C	5.21				C	12.7				C	79.1
Figure 3C
	BAL total cell number (x10^5)					BAL MΦ cell number (x10^5)					BAL Eosinophil cell number (x10^5)					BAL Neutrophil cell number (x10^5)					BAL Lymphocyte cell number (x10^5)
	WT		CD11c.DOG			WT		CD11c.DOG			WT		CD11c.DOG			WT		CD11c.DOG			WT		CD11c.DOG
	A	12.2	A	5		A	0.40016	A	0.041		A	10.309	A	0.3485		A	0.24766	A	3.25		A	0.71858	A	0.6032
	A	5.8	A	4.46667		A	1.9778	A	0.0585133		A	3.1842	A	0.7102		A	0.12992	A	2.20207		A	0.269584	A	0.749507
	A	4.53333	A	4		A	1.12427	A	0.1796		A	2.46613	A	0.648		A	0.204	A	1.848		A	0.44064	A	0.5908
	A	10.7	A	6.33333		A	0.30174	A	0.133		A	8.8917	A	0.975333		A	0.34561	A	3.22367		A	0.70941	A	0.855633
	A	8.4	A	4.4		A	1.0332	A	0.04752		A	6.1488	A	0		A	0.19488	A	1.496		A	0.67452	A	0.66
	B	8.9	B	7.5		B	0.22161	B	0.171		B	6.8441	B	0.2055		B	0.84372	B	4.2075		B	0.720722	B	1.79325
	B	2	B	6		B	1.218	B	0.1194		B	0.372	B	0.1776		B	0.0848	B	4.116		B	0.2164	B	1.0338
	B	11	B	5.2		B	0.1727	B	0.06292		B	9.152	B	1.0088		B	0.5511	B	2.6312		B	0.8371	B	1.03428
	B	11.2	B	6.3		B	0.20832	B	0.08883		B	9.6096	B	0.1512		B	0.32256	B	3.2949		B	0.80024	B	2.14011
	B	2.4	B	6.8		B	0.5376	B	0.20944		B	0.2808	B	0.17544		B	0.6144	B	3.9304		B	0.77616	B	1.74624
	C	9.4	C	3.7		C	0.10904	C	0.07474		C	7.6328	C	0.4107		C	0.60066	C	1.9018		C	0.78302	C	0.61087
	C	9.3	C	6.1		C	0.10974	C	0.04636		C	7.5795	C	0.47397		C	0.74586	C	3.1415		C	0.5952	C	1.2566
	C	7.2	C	4.3		C	0.23328	C	0.05762		C	5.5296	C	0.6536		C	0.70704	C	2.2876		C	0.49176	C	0.60759
	C	4.6	C	5.7		C	0.17296	C	0.0627		C	3.1602	C	0.798		C	0.7452	C	3.2661		C	0.359352	C	0.75183
			C	4.6				C	0.06486				C	0.6118				C	2.3828				C	0.74014
						BAL MΦ % CD45+					BAL Eos % CD45+					BAL Neut % CD45+					BAL Lymphocyte % CD45+
						WT		CD11c.DOG			WT		CD11c.DOG			WT		CD11c.DOG			WT		CD11c.DOG
						A	3.28	A	0.82		A	84.5	A	6.97		A	2.03	A	65		A	5.89	A	12.064
						A	34.1	A	1.31		A	54.9	A	15.9		A	2.24	A	49.3		A	4.648	A	16.78
						A	24.8	A	4.49		A	54.4	A	16.2		A	4.5	A	46.2		A	9.72	A	14.77
						A	2.82	A	2.1		A	83.1	A	15.4		A	3.23	A	50.9		A	6.63	A	13.51
						A	12.3	A	1.08		A	73.2	A	0		A	2.32	A	34		A	8.03	A	15
						B	2.49	B	2.28		B	76.9	B	2.74		B	9.48	B	56.1		B	8.098	B	23.91
						B	60.9	B	1.99		B	18.6	B	2.96		B	4.24	B	68.6		B	10.82	B	17.23
						B	1.57	B	1.21		B	83.2	B	19.4		B	5.01	B	50.6		B	7.61	B	19.89
						B	1.86	B	1.41		B	85.8	B	2.4		B	2.88	B	52.3		B	7.145	B	33.97
						B	22.4	B	3.08		B	11.7	B	2.58		B	25.6	B	57.8		B	32.34	B	25.68
						C	1.16	C	2.02		C	81.2	C	11.1		C	6.39	C	51.4		C	8.33	C	16.51
						C	1.18	C	0.76		C	81.5	C	7.77		C	8.02	C	51.5		C	6.4	C	20.6
						C	3.24	C	1.34		C	76.8	C	15.2		C	9.82	C	53.2		C	6.83	C	14.13
						C	3.76	C	1.1		C	68.7	C	14		C	16.2	C	57.3		C	7.812	C	13.19
								C	1.41				C	13.3				C	51.8				C	16.09
Figure 3D
	Lung CD4+ T cell %IL-4+					Lung CD4+ T cell %IL-5+					Lung CD4+ T cell %IL-13+					Lung CD4+ T cell %IL-17+					Lung CD4+ T cell %IFNγ+					Lung CD4+ T cell %IL-10+
	WT		CD11c.DOG			WT		CD11c.DOG			WT		CD11c.DOG			WT		CD11c.DOG			WT		CD11c.DOG			WT		CD11c.DOG
	A	3.82	A	1.57		A	3.67	A	1.85		A	6.87	A	5.24		A	5.73	A	2.16		A	6.35	A	9.77		A	0.98	A	0.59
	A	2.87	A	4.95		A	2.11	A	2.4		A	4	A	7.38		A	3.88	A	2.94		A	4.8	A	14.8		A	0.66	A	0.94
	A	3.66	A	2.94		A	3.66	A	2.34		A	5.73	A	5.25		A	3.53	A	1.86		A	4.85	A	6.92		A	0.79	A	0.88
	A	8.47	A	1.76		A	9.67	A	1.23		A	12.4	A	4.92		A	9.47	A	2.07		A	8.74	A	7.47		A	0.64	A	0.48
	A	6.74	A	4.3		A	7.62	A	3		A	12.6	A	6.14		A	9.28	A	3.36		A	8.85	A	7.04		A	0.68	A	1.05
	C	5.43	C	1.27		C	2.44	C	0.46		C	10.4	C	2.96		C	1.5	C	0.93		C	4.84	C	6.22		C	1.51	C	1.25
	C	5.74	C	2.13		C	3.88	C	0.6		C	8.04	C	4.45		C	3.52	C	1.88		C	14.7	C	8.09		C	1.47	C	0
	D	12.8	C	1.54		D	10.7	C	0.43		D	12.4	C	2.8		D	10.4	C	2.01		D	8.02	C	5.76		D	5.12	C	1.13
	D	9.71	C	2.13		D	7.02	C	0.7		D	8.99	C	3.74		D	9.51	C	2.62		D	12.4	C	4.54		D	4.48	C	1.84
	D	9.16	C	1.98		D	5.53	C	0.63		D	8.35	C	2.94		D	10.2	C	1.54		D	14.5	C	4.95		D	5.76	C	2.62
			D	2.23				D	4.46				D	4.46				D	2.6				D	5.58				D	2.6
			D	2.17				D	1.03				D	2.17				D	2.38				D	7.85				D	3.2
			D	15.4				D	9.59				D	18.4				D	15.8				D	14.8				D	6.31
			D	2.37				D	1.02				D	2.66				D	4.55				D	10.8				D	4.26

## Sheet: Fig 5
Figure 5A
	Lung cDC1 number (x 10^4)									Lung CCR7 DC number (x 10^4)									Lung Mgl2+CD209a+ DC number (x 10^4)									Lung Mgl2-CD209a+ DC number (x 10^4)									Lung Mgl2+CD209a- DC number (x 10^4)
	PBS		Af d5		Af d12		Af d19			PBS		Af d5		Af d12		Af d19			PBS		Af d5		Af d12		Af d19			PBS		Af d5		Af d12		Af d19			PBS		Af d5		Af d12		Af d19
	A	0.171785	A	0.45404	A	1.56969	A	0.885909		A	0.0360248	A	0.159564	A	3.30316	A	2.14542		A	0.0200138	A	0.118777	A	2.0938	A	1.90591		A	0.077053	A	0.194076	A	1.00396	A	1.19292		A	0.039694	A	0.122362	A	4.47003	A	2.47
	A	0.492917	A	0.431965	A	1.41607	A	2.58307		A	0.0836358	A	0.0962693	A	1.74116	A	3.02272		A	0.0529397	A	0.0673386	A	2.62796	A	2.3379		A	0.11967	A	0.177574	A	1.75148	A	1.01378		A	0.0560538	A	0.0753195	A	3.64891	A	3.71995
	A	0.301394	A	0.114045	A	1.46463	A	2.0982		A	0.0802161	A	0.0174663	A	3.72779	A	1.67523		A	0.0276473	A	0.0133566	A	1.98161	A	2.09716		A	0.0716493	A	0.0364737	A	1.31846	A	0.814694		A	0.0381611	A	0.0205486	A	4.24183	A	3.11709
	A	0.482069	A	0.616683	A	1.71777	A	3.40559		A	0.303545	A	0.16107	A	3.32118	A	0.579254		A	0.0206601	A	0.0637256	A	2.67717	A	3.75175		A	0.16793	A	0.120426	A	2.24261	A	0.931235		A	0.0566828	A	0.10738	A	3.61851	A	4.98019
	B	0.43512	B	0.42644	B	1.46553	B	0.454517		B	0.0775832	B	0.203252	B	3.21554	B	0.158113		B	0.0630948	B	0.196444	B	1.52002	B	0.160945		B	0.0958106	B	0.354475	B	1.87951	B	0		B	0.0486064	B	0.0792585	B	3.53044	B	0.070797
	B	0.272348	B	0.309986	B	1.42848	B	0.528805		B	0.0583982	B	0.101707	B	1.95679	B	0.310165		B	0.125291	B	0.118739	B	1.30499	B	0.27864		B	0.24368	B	0.147937	B	1.41725	B	0.24543		B	0.0451259	B	0.0647223	B	1.57582	B	0.151015
	B	0.268511	B	0.402642	B	0.989083	B	1.38122		B	0.0497421	B	0.190377	B	2.73404	B	3.5035		B	0.0357371	B	0.158817	B	2.45203	B	2.87115		B	0.119767	B	0.224991	B	1.31905	B	0.339147		B	0.0284931	B	0.0656647	B	3.73635	B	4.96429
	B	0.455053	B	0.473127	B	1.24785	B	2.25866		B	0.0801707	B	1.09531	B	2.41167	B	5.59615		B	0.132677	B	1.4749	B	1.77304	B	4.20672		B	0.238818	B	1.28843	B	0.968451	B	2.34182		B	0.0491186	B	1.71147	B	2.58709	B	8.76135
	B	0.305818	B	0.962198	B	1.62063				B	0.15707	B	1.44435	B	1.65666				B	0.144587	B	1.91735	B	0.744953				B	0.360428	B	2.2705	B	0.827074				B	0.0759343	B	1.3499	B	1.36756
	Lung Inf DC1 number (x 10^4)									Lung Inf DC2 number (x 10^4)									Lung Inf DC3 number (x 10^4)									Lung Ly6C+ Mono number (x 10^4)									Lung CD64+ Mono number (x 10^4)									Lung CD11b+ number (x 10^4)
	PBS		Af d5		Af d12		Af d19			PBS		Af d5		Af d12		Af d19			PBS		Af d5		Af d12		Af d19			PBS		Af d5		Af d12		Af d19			PBS		Af d5		Af d12		Af d19			PBS		Af d5
	A	0.175788	A	0.338401	A	3.19869	A	1.19015		A	0.116747	A	0.475106	A	3.42091	A	2.07421		A	0.00967332	A	0.0510963	A	4.9906	A	3.28193		A	0.02902	A	0.108916	A	4.59043	A	4.63854		A	0.0270186	A	0.149255	A	7.70325	A	3.72026		A	0.11141	A	0.207971
	A	0.147252	A	0.154131	A	1.10278	A	2.2448		A	0.244679	A	0.452914	A	1.80087	A	1.93446		A	0.013791	A	0.0314247	A	2.89481	A	3.14375		A	0.0222436	A	0.0389067	A	2.86016	A	2.80755		A	0.0440423	A	0.108739	A	3.38206	A	6.50888		A	0.211759	A	0.219973
	A	0.215337	A	0.0441794	A	5.35134	A	0.578203		A	0.157706	A	0.061132	A	4.74116	A	0.843864		A	0.0136289	A	0.003596	A	6.17734	A	1.89088		A	0.0268685	A	0.0128429	A	5.41412	A	1.09911		A	0.0716493	A	0.0123291	A	9.21549	A	4.48394		A	0.117598	A	0.0565086
	A	2.21434	A	0.127953	A	3.10691	A	1.331		A	0.820577	A	0.291532	A	4.08196	A	2.75408		A	0.0535044	A	0.0371314	A	5.23275	A	3.95921		A	0.675426	A	0.0371314	A	6.20178	A	0.868298		A	0.508027	A	0.14401	A	6.57976	A	7.92774		A	0.549347	A	0.234329
	B	0.125722	B	0.373925	B	0.299334	B	0.157641		B	0.0902022	B	0.295153	B	1.53347	B	0		B	0.00140211	B	0.0160462	B	2.07552	B	0.00896762		B	0.01776	B	0.072451	B	7.38994	B	0.0169913		B	0.0233684	B	0.114268	B	4.98819	B	0.0254869		B	0.152362	B	0.236803
	B	0.367378	B	0.128958	B	0.315023	B	0.376265		B	0.147588	B	0.173728	B	0.597771	B	0.13829		B	0.00637071	B	0.00535297	B	0.410442	B	0.0315249		B	0.0122105	B	0.0238451	B	1.80103	B	0.0523721		B	0.019643	B	0.0642357	B	1.63966	B	0.0508467		B	0.192183	B	0.188327
	B	0.230842	B	0.334432	B	0.10999	B	0.319727		B	0.0975526	B	0.193431	B	0.619417	B	0.274064		B	0.00193173	B	0.0122167	B	0.783162	B	1.57945		B	0.0125563	B	0.0554842	B	1.16441	B	2.96422		B	0.0246296	B	0.0621015	B	3.88769	B	3.81328		B	0.125563	B	0.192922
	B	0.449972	B	0.283635	B	0.103988	B	0.139383		B	0.234866	B	0.447781	B	0.594515	B	1.56311		B	0.00451666	B	0.420021	B	0.573508	B	1.25883		B	0.0180666	B	2.23046	B	1.07454	B	0.826418		B	0.0429082	B	1.43628	B	5.14581	B	6.04723		B	0.276645	B	0.809265
	B	0.26525	B	0.661907	B	0.144968				B	0.193997	B	0.709841	B	0.518702				B	0.00884166	B	0.34329	B	0.268988				B	0.058251	B	1.20328	B	1.6508				B	0.0868563	B	1.33862	B	2.25329				B	0.197117	B	1.38726
	Lung cDC1 % DC									Lung CCR7 DC % DC									Lung % Mgl2+CD209a+ DC % DC									Lung % Mgl2-CD209a+ DC % DC									Lung % Mgl2+CD209a+ DC % DC
	PBS		Af d5		Af d12		Af d19			PBS		Af d5		Af d12		Af d19			PBS		Af d5		Af d12		Af d19			PBS		Af d5		Af d12		Af d19			PBS		Af d5		Af d12		Af d19
	A	21.05	A	19.05	A	4.09	A	3.61		A	4.41	A	6.69	A	8.64	A	8.74		A	2.45	A	4.98	A	5.47	A	7.76		A	9.43	A	8.13	A	2.62	A	4.86		A	4.86	A	5.14	A	11.69	A	10.07
	A	32.99	A	23.21	A	5.62	A	8.45		A	5.59	A	5.18	A	6.9	A	9.88		A	3.53	A	3.62	A	10.41	A	7.64		A	8	A	9.54	A	6.94	A	3.32		A	3.74	A	4.05	A	14.45	A	12.18
	A	26.77	A	29.02	A	3.2	A	10.62		A	7.13	A	4.45	A	8.14	A	8.48		A	2.46	A	3.4	A	4.32	A	10.63		A	6.36	A	9.28	A	2.88	A	4.12		A	3.38	A	5.23	A	9.26	A	15.78
	A	8.23	A	31.67	A	4.17	A	10.12		A	5.18	A	8.27	A	8.06	A	1.72		A	0.357	A	3.28	A	6.5	A	11.15		A	2.87	A	6.18	A	5.44	A	2.77		A	0.972	A	5.51	A	8.78	A	14.8
	B	38.51	B	18.03	B	4.9	B	28.49		B	6.87	B	8.582	B	10.74	B	9.91		B	5.58	B	8.3	B	5.084	B	10.08		B	8.48	B	14.94	B	6.29	B	15.34		B	4.29	B	3.35	B	11.79	B	4.439
	B	18.31	B	23.39	B	10.43	B	20.31		B	3.927	B	7.667	B	14.28	B	11.91		B	8.41	B	8.95	B	9.53	B	10.68		B	16.32	B	11.14	B	10.35	B	13.01		B	3.03	B	4.87	B	11.5	B	5.799
	B	26.97	B	21.23	B	5.25	B	5.16		B	5	B	10.054	B	14.5	B	13.1		B	3.59	B	8.39	B	12.99	B	10.72		B	12	B	11.89	B	7	B	8.75		B	2.85	B	3.46	B	19.81	B	18.53
	B	22.99	B	4.05	B	7.15	B	6.83		B	4.025	B	9.38	B	13.83	B	16.94		B	6.69	B	12.64	B	10.16	B	12.73		B	12.04	B	11.04	B	5.55	B	3.39		B	2.49	B	14.67	B	14.84	B	26.51
	B	16.46	B	7.08	B	13.69				B	8.47	B	10.63	B	13.98				B	7.79	B	14.1	B	6.28				B	19.45	B	16.69	B	6.98				B	4.09	B	9.93	B	11.54
	Lung Inf DC1 % DC									Lung Inf DC2 % DC									Lung Inf DC3 % DC									Lung Ly6C+ Mono % DC									Lung CD64+ Mono % DC									Lung CD11b+ DC % DC
	PBS		Af d5		Af d12		Af d19			PBS		Af d5		Af d12		Af d19			PBS		Af d5		Af d12		Af d19			PBS		Af d5		Af d12		Af d19			PBS		Af d5		Af d12		Af d19			PBS		Af d5
	A	21.501	A	14.18	A	8.35	A	4.85		A	14.282	A	19.917	A	8.939	A	8.44		A	1.183	A	2.14	A	13.05	A	13.37		A	3.552	A	4.57	A	12	A	18.89		A	3.3	A	6.25	A	20.16	A	15.15		A	13.62	A	8.72
	A	9.849	A	8.29	A	4.37	A	7.35		A	16.35	A	24.368	A	7.12	A	6.32		A	0.929	A	1.69	A	11.47	A	10.29		A	1.49	A	2.094	A	11.32	A	9.19		A	2.94	A	5.85	A	13.4	A	21.24		A	14.17	A	11.82
	A	19.11	A	11.24	A	11.69	A	2.92		A	14.01	A	15.55	A	10.355	A	4.275		A	1.2	A	0.91	A	13.49	A	9.57		A	2.38	A	3.26	A	11.83	A	5.57		A	6.36	A	3.13	A	20.15	A	22.67		A	10.44	A	14.33
	A	37.78	A	6.567	A	7.53	A	3.962		A	14.006	A	14.972	A	9.9	A	8.17		A	0.909	A	1.897	A	12.7	A	11.76		A	11.53	A	1.912	A	15.04	A	2.59		A	8.66	A	7.39	A	15.95	A	23.54		A	9.38	A	12.04
	B	11.12	B	15.79	B	1.01	B	9.87		B	7.97	B	12.45	B	5.12	B	8.66		B	0.124	B	0.671	B	6.92	B	0.559		B	1.57	B	3.06	B	24.73	B	1.06		B	2.064	B	4.831	B	16.66	B	1.6		B	13.47	B	10
	B	24.62	B	9.71	B	2.3	B	14.44		B	9.9	B	13.08	B	4.36	B	10.51		B	0.42	B	0.403	B	2.99	B	1.21		B	0.821	B	1.8	B	13.15	B	2.01		B	1.326	B	4.83	B	11.96	B	1.959		B	12.9	B	14.19
	B	23.16	B	17.67	B	0.584	B	1.19		B	9.8	B	10.22	B	3.286	B	5.84		B	0.199	B	0.642	B	4.15	B	5.9		B	1.26	B	2.93	B	6.17	B	11.08		B	2.48	B	3.281	B	20.61	B	14.25		B	12.61	B	10.19
	B	22.72	B	2.43	B	0.592	B	0.423		B	11.84	B	3.84	B	3.41	B	5.38		B	0.225	B	3.59	B	3.29	B	3.81		B	0.915	B	19.11	B	6.16	B	2.5		B	2.165	B	12.32	B	29.48	B	18.3		B	13.92	B	6.93
	B	14.3	B	4.87	B	1.23				B	10.47	B	5.23	B	4.37				B	0.478	B	2.53	B	2.27				B	3.14	B	8.85	B	13.94				B	4.696	B	9.86	B	19.03				B	10.63	B	10.21
Figure 5B
	LN cDC1 number (x 10^4)									LN CCR7 DC number (x 10^4)									LN Mgl2+CD209a+ DC number (x 10^4)									LN Mgl2+CD209a+ DC number (x 10^4)
	PBS		Af d5		Af d12		Af d19			PBS		Af d5		Af d12		Af d19			PBS		Af d5		Af d12		Af d19			PBS		Af d5		Af d12		Af d19
	A	0.0124788	A	0.280549	A	0.52819	A	0.123604		A	0.105786	A	0.251544	A	3.02038	A	1.2284		A	0.00226887	A	0.0235041	A	0.0312602	A	0.014017		A	0.0575725	A	0.190534	A	2.76815	A	0.976092
	A	0.0216537	A	0.149626	A	0.812239	A	0.747059		A	0.073677	A	0.542335	A	2.69725	A	1.52934		A	0.00544747	A	0.0430963	A	0.212364	A	0.0259524		A	0.0397665	A	0.428542	A	4.44871	A	1.40328
	A	0.148789	A	0.0257652	A	0.0943664	A	0.177198		A	0.378499	A	0.0457124	A	0.411729	A	0.239865		A	0.0134246	A	0.00664908	A	0.00449364	A	0.0334947		A	0.322936	A	0.0452968	A	0.375219	A	0.426788
	A	0.211018	A	0.132686	A	0.571293	A	0.364824		A	0.392361	A	0.0637103	A	4.64761	A	0.895793		A	0.0029308	A	0.0100041	A	0.0316681	A	0.0267227		A	0.094152	A	0.0447552	A	4.17259	A	1.59175
	B	0.0348154	B	0.0830416	B	0.0733701	B	0.0380591		B	0.0888709	B	0.208218	B	0.656341	B	0.0912235		B	0.00412288	B	0.0233171	B	0.0237629	B	0.00503506		B	0.0247373	B	0.0932684	B	0.393562	B	0.0353935
	B	0.0585099	B	0.228805	B	0.200486	B	0.0728595		B	0.11516	B	0.499547	B	0.954869	B	0.158085		B	0.00744057	B	0.0281637	B	0.0685108	B	0.00350929		B	0.048871	B	0.222226	B	0.589682	B	0.0738622
	B	0.192908	B	0.0186515	B	0.0358257	B	0.796675		B	0.535813	B	0.0467983	B	0.105548	B	1.52253		B	0.0115821	B	0.00254339	B	0.00757852	B	0.0951975		B	0.169174	B	0.0186515	B	0.0609037	B	1.40485
	B	0.0564737	B	0.104785	B	0.0597818	B	0.129109		B	0.153637	B	0.799682	B	0.0830716	B	0.469342		B	0.00526153	B	0.161133	B	0.012164	B	0.0257861		B	0.040163	B	1.03511	B	0.0542932	B	0.351693
	B	0.157573	B	0.0284874	B	0.243517				B	0.208919	B	0.0621793	B	0.824713				B	0.0355329	B	0.00876536	B	0.093487				B	0.10046	B	0.0424572	B	0.661843
	LN Inf DC1 number (x 10^4)									LN Inf DC2 number (x 10^4)									LN Ly6C+ Mono number (x 10^4)									LN CD11b+ DC number (x 10^4)									LN MHCIIlo DC number (x 10^4)
	PBS		Af d5		Af d12		Af d19			PBS		Af d5		Af d12		Af d19			PBS		Af d5		Af d12		Af d19			PBS		Af d5		Af d12		Af d19			PBS		Af d5		Af d12		Af d19
	A	0.00170165	A	0.00250044	A	0.123963	A	0.00509709		A	0.0311969	A	0.493087	A	1.26442	A	0.212803		A	0.0255247	A	0.464582	A	1.35066	A	0.299454		A	0.0402724	A	0.244543	A	1.16849	A	0.537743		A	0.0433921	A	0.685621	A	2.13647	A	0.453641
	A	0.000272374	A	0.00145268	A	0.0525438	A	0.0185374		A	0.0230156	A	0.207734	A	1.93536	A	0.845308		A	0.00817121	A	0.160279	A	1.17348	A	1.16971		A	0.0317315	A	0.517156	A	1.29827	A	0.943556		A	0.0751751	A	0.466312	A	4.39616	A	1.82779
	A	0.00186453	A	0.0024934	A	0.0359491	A	0.0118852		A	0.244999	A	0.0885158	A	0.215133	A	0.286326		A	0.0305782	A	0.138799	A	0.117396	A	0.103726		A	0.346056	A	0.0440501	A	0.158401	A	0.170715		A	0.642142	A	0.184927	A	0.701007	A	0.602905
	A	0.0036635	A	0.00210613	A	0.0810704	A	0.0336939		A	0.320923	A	0.222723	A	1.18439	A	0.59371		A	0.25095	A	0.145323	A	1.02605	A	0.55653		A	0.257544	A	0.0784532	A	1.72908	A	0.783093		A	0.737463	A	0.567601	A	2.68292	A	1.09215
	B	0.00137429	B	0.000613608	B	0.0197735	B	0.00044427		B	0.009391	B	0.0619744	B	0.141016	B	0.0219173		B	0.00790218	B	0.071383	B	0.0971329	B	0.0108106		B	0.0358461	B	0.0570655	B	0.124712	B	0.0841152		B	0.035388	B	0.14747	B	0.31256	B	0.0778954
	B	0.00118373	B	0.000822299	B	0.00703459	B	0.000668436		B	0.0226599	B	0.285338	B	0.276184	B	0.0355942		B	0.0136974	B	0.272386	B	0.188099	B	0.032252		B	0.063583	B	0.269303	B	0.225107	B	0.110125		B	0.0693325	B	0.804208	B	0.578977	B	0.113467
	B	0.00208857	B	0.000678237	B	0.00275583	B	0.021225		B	0.0839225	B	0.020008	B	0.0330699	B	0.440682		B	0.051075	B	0.0454419	B	0.0281094	B	0.221497		B	0.168225	B	0.041542	B	0.0505694	B	0.418196		B	0.192908	B	0.0757929	B	0.0782655	B	1.21088
	B	0.00105231	B	0.0111925	B	0.00489529	B	0.033307		B	0.0171877	B	0.115977	B	0.0973124	B	0.153105		B	0.0166615	B	0.121187	B	0.0461344	B	0.0915047		B	0.0785722	B	0.0833645	B	0.0292234	B	0.0771791		B	0.0845352	B	0.380737	B	0.134398	B	0.497814
	B	0.00390676	B	0.000958711	B	0.0353674				B	0.127807	B	0.0346506	B	0.206798				B	0.111994	B	0.0308157	B	0.0993441				B	0.0649267	B	0.0623162	B	0.25861				B	0.344725	B	0.0791621	B	0.608004
	LN cDC1 % DC									LN CCR7 % DC									LN Mgl2+CD209a+ % DC									LN Mgl2+CD209a- % DC
	PBS		Af d5		Af d12		Af d19			PBS		Af d5		Af d12		Af d19			PBS		Af d5		Af d12		Af d19			PBS		Af d5		Af d12		Af d19
	A	3.9	A	10.64	A	4.27	A	3.21		A	33.03	A	9.54	A	24.4	A	31.86		A	0.71	A	0.89	A	0.25	A	0.36		A	17.98	A	7.22	A	22.33	A	25.386
	A	7.77	A	5.94	A	4.77	A	8.78		A	26.41	A	21.54	A	15.84	A	17.96		A	1.95	A	1.71	A	1.25	A	0.3		A	14.28	A	17.039	A	26.13	A	16.49
	A	6.98	A	4.43	A	4.47	A	8.63		A	17.748	A	7.85	A	19.48	A	11.68		A	0.63	A	1.14	A	0.21	A	1.63		A	15.178	A	7.791	A	17.75	A	20.8
	A	9.29	A	10.47	A	3.54	A	6.15		A	17.28	A	5.03	A	28.81	A	15.09		A	0.13	A	0.79	A	0.2	A	0.45		A	4.15	A	3.52	A	25.88	A	26.83
	B	13.8	B	11.04	B	3.968	B	10.07		B	35.22	B	27.69	B	35.46	B	24.14		B	1.631	B	3.1	B	1.29	B	1.33		B	9.801	B	12.43	B	21.29	B	9.38
	B	13.84	B	8.65	B	6.464	B	11.56		B	27.22	B	18.89	B	30.79	B	25.07		B	1.76	B	1.07	B	2.21	B	0.55		B	11.56	B	8.4	B	19	B	11.713
	B	13.11	B	6.66	B	8.79	B	12.941		B	36.38	B	16.71	B	25.86	B	24.72		B	0.787	B	0.9	B	1.85	B	1.55		B	11.482	B	6.66	B	14.92	B	22.82
	B	12.11	B	3.72	B	11.403	B	7.04		B	32.97	B	28.37	B	15.85	B	25.55		B	1.128	B	5.72	B	2.32	B	1.4		B	8.6	B	36.77	B	10.35	B	19.19
	B	13.57	B	7.99	B	7.99				B	17.99	B	17.42	B	27.05				B	3.06	B	2.46	B	3.07				B	8.66	B	11.9	B	21.73
	LN Inf DC1 % DC									LN Inf DC2 % DC									LN Ly6C+ Mono % DC									LN CD11b+ % DC									LN MHCIIlo % DC
	PBS		Af d5		Af d12		Af d19			PBS		Af d5		Af d12		Af d19			PBS		Af d5		Af d12		Af d19			PBS		Af d5		Af d12		Af d19			PBS		Af d5		Af d12		Af d19
	A	0.53	A	0.095	A	1	A	0.13		A	9.73	A	18.69	A	10.23	A	5.526		A	7.97	A	17.616	A	10.9	A	7.79		A	12.57	A	9.27	A	9.42	A	13.96		A	13.55	A	26.04	A	17.26	A	11.78
	A	0.098	A	0.058	A	0.31	A	0.22		A	8.247	A	8.267	A	11.35	A	9.94		A	2.937	A	6.36	A	6.89	A	13.75		A	11.38	A	20.54	A	7.62	A	11.1		A	26.99	A	18.5	A	25.84	A	21.44
	A	0.088	A	0.43	A	1.7	A	0.58		A	11.52	A	15.213	A	10.183	A	13.94		A	1.439	A	23.831	A	5.56	A	5.053		A	16.25	A	7.56	A	7.49	A	8.32		A	30.21	A	31.76	A	33.2	A	29.4
	A	0.16	A	0.17	A	0.5	A	0.57		A	14.125	A	17.58	A	7.34	A	9.979		A	11.05	A	11.47	A	6.35	A	9.39		A	11.345	A	6.19	A	10.72	A	13.18		A	32.48	A	44.8	A	16.61	A	18.38
	B	0.54	B	0.082	B	1.07	B	0.12		B	3.725	B	8.25	B	7.62	B	5.81		B	3.132	B	9.5	B	5.25	B	2.856		B	14.2	B	7.59	B	6.75	B	22.27		B	14.02	B	19.64	B	16.93	B	20.58
	B	0.28	B	0.031	B	0.23	B	0.11		B	5.36	B	10.78	B	8.89	B	5.65		B	3.24	B	10.286	B	6.06	B	5.12		B	15.03	B	10.18	B	7.26	B	17.46		B	16.34	B	30.38	B	18.67	B	18.03
	B	0.14	B	0.24	B	0.68	B	0.34		B	5.68	B	7.14	B	8.11	B	7.17		B	3.472	B	16.24	B	6.89	B	3.59		B	11.43	B	14.83	B	12.39	B	6.79		B	13.04	B	27.08	B	19.12	B	19.69
	B	0.23	B	0.4	B	0.93	B	1.82		B	3.68	B	4.11	B	18.58	B	8.36		B	3.57	B	4.3	B	8.8	B	4.99		B	16.85	B	2.96	B	5.58	B	4.21		B	18.11	B	13.5	B	25.6	B	27.17
	B	0.34	B	0.27	B	1.16				B	11	B	9.72	B	6.79				B	9.65	B	8.64	B	3.254				B	5.58	B	17.46	B	8.49				B	29.66	B	22.23	B	19.93
[truncated: 4 more columns]

## Sheet: Fig 6
Figure 6B
	Lung Alv MΦ number (A 10^3/mg)					Lung Int MΦ number (A 10^3/mg)
	WT		Mgl2-DTR			WT		Mgl2-DTR
	A	1.73875	A	3.64714		A	0.0689	A	0.104157
	A	2.30456	A	3.07214		A	0.1428	A	0.0325286
	A	3.85964	A	3.5075		A	0.0764286	A	0.122871
	A	1.36944	A	3.39188		A	0.0720139	A	0.144028
	A	1.97625	A	2.9355		A	0.228273	A	0.0224883
	B	0.698667	B	1.40278		B	0.125333	B	0.0666667
	B	1.7515	B	1.60981		B	0.0137562	B	0.0886875
	B	1.51875	B	3.81625		B	0.04875	B	0.142437
	B	0.811444	B	1.93194		B	0.242222	B	0.0523611
	C	1.1873	B	1.9975		C	0.06665	B	0.0165
	C	1.77794	C	2.54452		C	0.0893529	C	0.0654839
	C	1.8629	C	1.33582		C	0.0656452	C	0.251911
	C	1.16371	C	0.922857		C	0.127024	C	0.464686
	C	1.0682	C	1.40969		C	0.0546	C	0.0640769
			C	1.914				C	0.34075
Figure 6C
	Lung cDC1 number (A 10^4)					Lung CCR7 DC number (A 10^4)					Lung Mgl2+CD209a+ DC number (A 10^4)					Lung Mgl2-CD209a+ DC number (A 10^4)					Lung Mgl2+CD209a- DC number (A 10^4)
	WT		Mgl2-DTR			WT		Mgl2-DTR			WT		Mgl2-DTR			WT		Mgl2-DTR			WT		Mgl2-DTR
	D	0.0825259	D	0.125467		D	0.351991	D	0.197162		D	0.689229	D	0.0597938		D	0.149811	D	0.103098		D	0.755217	D	0.341126
	D	0.0647266	D	0.107599		D	0.24303	D	0.123273		D	0.431511	D	0.0862065		D	0.137188	D	0.201431		D	0.589664	D	0.30077
	D	0.0580015	D	0.160574		D	0.285911	D	0.127772		D	0.349303	D	0.0256168		D	0.170339	D	0.0774752		D	0.438138	D	0.165572
	D	0.133594	D	0.157831		D	0.316109	D	0.215158		D	0.698611	D	0.0617175		D	0.269875	D	0.198082		D	0.93623	D	0.258092
	D	0.0867497	E	0.357644		D	0.487967	E	0.318534		D	0.896655	E	0.0717027		D	0.333986	E	0.663575		D	1.24582	E	0.0942999
	D	0.146837	E	0.365112		D	0.500605	E	0.178141		D	1.07437	E	0.0383924		D	0.29681	E	0.233042		D	1.55773	E	0.0295622
	E	0.821935	E	0.312003		E	4.05976	E	0.293946		E	4.22958	E	0.0760061		E	1.55273	E	0.396827		E	6.80823	E	0.140674
	E	0.696932	E	0.308948		E	2.19595	E	0.127569		E	2.35089	E	0.0250499		E	1.86762	E	0.144733		E	3.22065	E	0.0250499
	E	0.187733				E	0.492528				E	0.776775				E	0.459527				E	0.881071
	E	0.505027				E	1.52545				E	2.57889				E	1.97342				E	3.2947
	Lung Inf DC1 number (A 10^4)					Lung Inf DC2 number (A 10^4)					Lung Inf DC3 number (A 10^4)					Lung LB6C mono number (A 10^4)					Lung CD64+ mono number (A 10^4)					Lung CD11b+ DC number (A 10^4)
	WT		Mgl2-DTR			WT		Mgl2-DTR			WT		Mgl2-DTR			WT		Mgl2-DTR			WT		Mgl2-DTR			WT		Mgl2-DTR
	D	0.14592	D	0.257959		D	0.584004	D	0.664328		D	0.649506	D	0.301263		D	0.670908	D	1.31833		D	0.552064	D	1.95628		D	0.537148	D	0.854751
	D	0.102179	D	0.307759		D	0.449016	D	0.419383		D	0.438838	D	0.394601		D	0.486671	D	1.1838		D	0.584575	D	1.69702		D	0.474662	D	1.01626
	D	0.225969	D	0.412993		D	0.492905	D	0.144329		D	0.287851	D	0.0996556		D	0.3534	D	0.327395		D	0.733752	D	0.458603		D	0.626805	D	0.435486
	D	0.321216	D	0.438853		D	0.726029	D	0.678893		D	0.683021	D	0.333226		D	0.568781	D	1.37803		D	0.983808	D	1.94471		D	0.841882	D	1.10506
	D	0.384349	E	0.755268		D	1.27715	E	0.134714		D	1.09955	E	0.100384		D	0.995212	E	1.99942		D	2.06898	E	0.368943		D	1.27329	E	0.884767
	D	0.200138	E	0.285256		D	1.29175	E	0.0395442		D	1.60058	E	0.0191962		D	2.29348	E	0.541717		D	1.36961	E	0.0840794		D	0.989714	E	0.331711
	E	0.515947	E	0.241456		E	5.32874	E	0.144454		E	6.71708	E	0.159991		E	2.48045	E	1.7725		E	7.22272	E	0.446798		E	3.46786	E	0.733186
	E	1.16454	E	0.171638		E	2.28936	E	0.024586		E	4.03504	E	0.0139166		E	3.93492	E	0.295959		E	4.46741	E	0.0496358		E	3.73524	E	0.198079
	E	0.0797011				E	0.467933				E	0.84807				E	1.11831				E	0.691158				E	0.771793
	E	0.430994				E	1.33023				E	2.17242				E	3.41353				E	2.13846				E	2.10168
	Lung cDC1 % DC					Lung CCR7 DC % DC					Lung Mgl2+CD209a+ DC % DC					Lung Mgl2-CD209a+ DC % DC					Lung Mgl2+CD209a+ DC % DC
	WT		Mgl2-DTR			WT		Mgl2-DTR			WT		Mgl2-DTR			WT		Mgl2-DTR			WT		Mgl2-DTR
	D	1.59	D	2.01		D	6.79	D	3.16		D	13.28	D	0.96		D	2.89	D	1.66		D	14.56	D	5.476
	D	1.61	D	1.832		D	6.05	D	2.09		D	10.74	D	1.46		D	3.42	D	3.41		D	14.68	D	5.099
	D	1.43	D	6.52		D	7.07	D	5.18		D	8.64	D	1.03		D	4.21	D	3.15		D	10.84	D	6.73
	D	2.05	D	2.31		D	4.86	D	3.15		D	10.73	D	0.9		D	4.15	D	2.9		D	14.39	D	3.78
	D	0.853	E	6.21		D	4.78	E	5.53		D	8.8	E	1.243		D	3.28	E	11.52		D	12.224	E	1.641
	D	1.294	E	16.97		D	4.4	E	8.27		D	9.45	E	1.779		D	2.61	E	10.81		D	13.7	E	1.371
	E	1.9	E	6.6		E	9.38	E	6.21		E	9.77	E	1.61		E	3.59	E	8.4		E	15.73	E	2.97
	E	2.32	E	22.25		E	7.32	E	9.19		E	7.84	E	1.807		E	6.22	E	10.42		E	10.72	E	1.807
	E	2.76				E	7.25				E	11.42				E	6.75				E	12.96
	E	2.34				E	7.1				E	11.99				E	9.18				E	15.31
	Lung Inf DC1 % DC					Lung Inf DC2 % DC					Lung Inf DC3 % DC					Lung LB6C mono % DC					Lung CD64+ mono % DC					Lung CD11b+ DC % DC
	WT		Mgl2-DTR			WT		Mgl2-DTR			WT		Mgl2-DTR			WT		Mgl2-DTR			WT		Mgl2-DTR			WT		Mgl2-DTR
	D	2.82	D	4.15		D	11.26	D	10.66		D	12.53	D	4.84		D	12.92	D	21.18		D	10.64	D	31.42		D	10.35	D	13.73
	D	2.55	D	5.22		D	11.19	D	7.11		D	10.94	D	6.68		D	12.11	D	20.07		D	14.56	D	28.81		D	11.82	D	17.22
	D	5.58	D	16.77		D	12.2	D	5.858		D	7.12	D	4.046		D	8.74	D	13.29		D	18.15	D	18.62		D	15.49	D	17.68
	D	4.93	D	6.43		D	11.16	D	9.939		D	10.5	D	4.89		D	8.74	D	20.18		D	15.1	D	28.49		D	12.95	D	16.19
	D	3.77	E	13.12		D	12.53	E	2.34		D	10.8	E	1.741		D	9.77	E	34.76		D	20.31	E	6.41		D	12.51	E	15.37
	D	1.77	E	13.23		D	11.36	E	1.83		D	14.08	E	0.894		D	20.16	E	25.16		D	12.06	E	3.9		D	8.71	E	15.39
	E	1.19	E	5.11		E	12.31	E	3.05		E	15.52	E	3.39		E	5.75	E	37.43		E	16.7	E	9.45		E	8.02	E	15.5
	E	3.88	E	12.36		E	7.63	E	1.77		E	13.43	E	1		E	13.12	E	21.31		E	14.88	E	3.56		E	12.44	E	14.26
	E	1.17				E	6.88				E	12.46				E	16.45				E	10.17				E	11.35
	E	2				E	6.18				E	10.1				E	15.86				E	9.94				E	9.77
Figure 6D
	LN cDC1 number (A 10^4)					LN CCR7 DC number (A 10^4)					LN Mgl2+CD209a+ DC number (A 10^4)					LN Mgl2+CD209a- DC number (A 10^4)
	WT		Mgl2-DTR			WT		Mgl2-DTR			WT		Mgl2-DTR			WT		Mgl2-DTR
	D	0.0483893	D	0.0259307		D	0.196683	D	0.0679013		D	0.0181749	D	0.000222263		D	0.0181749	D	0.000222263
	D	0.014868	D	0.115833		D	0.0492707	D	0.203349		D	0.00721696	D	0.00213714		D	0.00721696	D	0.00213714
	D	0.039924	D	0.0691413		D	0.0538485	D	0.0271787		D	0.0155018	D	0.000746667		D	0.0155018	D	0.000746667
	D	0.037484	D	0.0210561		D	0.065467	D	0.0599471		D	0.0106827	D	0.000707109		D	0.0106827	D	0.000707109
	D	0.0116233	E	0.123305		D	0.0242988	E	0.167099		D	0.00822717	E	0.000840538		D	0.00822717	E	0.0169789
	D	0.0319151	E	0.102151		D	0.076316	E	0.0853874		D	0.0107021	E	0.00186639		D	0.0107021	E	0.00451044
	E	0.136467	E	0.0171355		E	0.506897	E	0.0247807		E	0.0280476	E	0.000334875		E	0.636595	E	0.00217669
	E	0.106425	E	0.148428		E	0.448767	E	0.0447967		E	0.0281615	E	0.00158106		E	0.517203	E	0.00368914
	E	0.0600319				E	0.0972222				E	0.0263072				E	0.120813
	E	0.0315438				E	0.0558214				E	0.02506				E	0.0834007
	LN Inf DC1 number (A 10^4)					LN Inf DC2 number (A 10^4)					LN LB6C mono number (A 10^4)					LN CD11b+ DC number (A 10^4)					LN MHCIIlo DC number (A 10^4)
	WT		Mgl2-DTR			WT		Mgl2-DTR			WT		Mgl2-DTR			WT		Mgl2-DTR			WT		Mgl2-DTR
	D	0.284084	D	0.0180774		D	0.161375	D	0.0610852		D	0.227939	D	0.0945358		D	0.30006	D	0.0974993		D	0.415939	D	0.12969
	D	0.0870919	D	0.0924314		D	0.0489451	D	0.203883		D	0.0720611	D	0.277187		D	0.0943088	D	0.261052		D	0.129471	D	0.429993
	D	0.117052	D	0.0504		D	0.0541748	D	0.0890027		D	0.0761493	D	0.162251		D	0.146751	D	0.0643627		D	0.166495	D	0.217504
	D	0.163691	D	0.0365339		D	0.0530826	D	0.0559401		D	0.0779459	D	0.0766034		D	0.200608	D	0.0778605		D	0.144784	D	0.111409
	D	0.069357	E	0.017147		D	0.0246337	E	0.147094		D	0.0369744	E	0.0534582		D	0.0819847	E	0.095317		D	0.0696918	E	0.11196
	D	0.114092	E	0.0377944		D	0.0841515	E	0.11836		D	0.113136	E	0.0449489		D	0.12352	E	0.0460376		D	0.180279	E	0.0623685
	E	0.0226081	E	0.0040185		E	0.174575	E	0.0284644		E	0.069524	E	0.0142322		E	0.167946	E	0.0229389		E	0.58339	E	0.0221017
	E	0.0118097	E	0.0328509		E	0.114917	E	0.150376		E	0.0802451	E	0.0720261		E	0.194708	E	0.0365401		E	0.284946	E	0.0479588
	E	0.011009				E	0.0839257				E	0.0193015				E	0.107087				E	0.136397
	E	0.0120659				E	0.0575451				E	0.0334133				E	0.070274				E	0.0749148
	LN cDC1 % DC					LN CCR7 DC % DC					LN Mgl2+CD209a+ DC % DC					LN Mgl2+CD209a- DC % DC
	WT		Mgl2-DTR			WT		Mgl2-DTR			WT		Mgl2-DTR			WT		Mgl2-DTR
	D	3.961	D	7.69		D	16.11	D	20.15		D	1.49	D	0.066		D	21.476	D	2.405
	D	4.019	D	10.8		D	13.32	D	18.97		D	1.95	D	0.2		D	21.57	D	5.05
	D	7.56	D	16.28		D	10.19	D	6.41		D	2.93	D	0.18		D	20.89	D	1.728
	D	6.11	D	6.98		D	10.66	D	19.88		D	1.74	D	0.232		D	25.58	D	3.75
	D	4.47	E	16.49		D	9.32	E	22.81		D	3.16	E	0.115		D	25.52	E	2.312
	D	6.12	E	19.78		D	14.63	E	17.053		D	2.05	E	0.373		D	20.02	E	0.911
	E	5.818	E	11.34		E	21.76	E	18.43		E	1.21	E	0.24		E	27.39	E	1.62
	E	5.909	E	26.91		E	25.13	E	8.4		E	1.57	E	0.293		E	28.99	E	0.685
	E	8.88				E	14.73				E	3.99				E	18.28
	E	6.9				E	12.52				E	5.64				E	18.78
	LN Inf DC1 % DC					LN Inf DC2 % DC					LN LB6C mono % DC					LN CD11b+ DC % DC					LN MHCIIlo DC % DC
	WT		Mgl2-DTR			WT		Mgl2-DTR			WT		Mgl2-DTR			WT		Mgl2-DTR			WT		Mgl2-DTR
	D	0.535	D	2.89		D	13.21	D	18.105		D	4.34	D	9.59		D	24.56	D	28.928		D	14.32	D	10.18
	D	0.808	D	3.24		D	13.23	D	19.03		D	5.39	D	5.6		D	25.49	D	24.35		D	14.22	D	12.78
	D	0.56	D	10.12		D	10.24	D	20.95		D	2.97	D	16.46		D	27.83	D	15.14		D	16.85	D	12.63
	D	0.369	D	7.93		D	8.64	D	18.57		D	3.552	D	6.16		D	32.66	D	25.83		D	10.67	D	10.61
	D	0.557	E	2.342		D	9.44	E	20.097		D	4.05	E	7.31		D	31.41	E	13		D	12.04	E	15.31
	D	0.89	E	7.55		D	16.13	E	23.631		D	4.81	E	8.97		D	23.68	E	9.2		D	11.64	E	12.45
	E	0.976	E	2.99		E	7.49	E	21.2		E	3	E	10.6		E	7.21	E	17.11		E	25.03	E	16.46
	E	0.66	E	6.15		E	6.426	E	28.169		E	4.49	E	13.49		E	10.89	E	6.85		E	15.93	E	8.99
	E	1.66				E	12.68				E	2.91				E	16.19				E	20.63
	E	2.71				E	12.97				E	7.53				E	15.78				E	16.88
Figure 6E
	BAL total cell number (A10^5)					BAL MΦ number (A10^5)					BAL Eos number (A10^5)					BAL Neut number (A10^5)					BAL lBmph number (A10^5)
	WT		Mgl2-DTR			WT		Mgl2-DTR			WT		Mgl2-DTR			WT		Mgl2-DTR			WT		Mgl2-DTR
	A	3.24	A	0.76		A	0.228744	A	0.42408		A	2.12544	A	0.16568		A	0.44388	A	0.06042		A	0.33871	A	0.0810692
	A	2.6	A	0.28		A	0.5564	A	0.23632		A	0.546	A	0.01288		A	0.7514	A	0.003836		A	0.575458	A	0.0162512
	A	2.52	A	0.48		A	0.62244	A	0.24672		A	0.82656	A	0.15168		A	0.38052	A	0.014736		A	0.523656	A	0.0528816
	A	4.16	A	2.4		A	0.44512	A	1.2192		A	3.23648	A	0.07704		A	0.063648	A	0.2424		A	0.299936	A	0.7164
	A	4.44	A	1.04		A	0.50616	A	0.91		A	2.35764	A	0.041184		A	0.47064	A	0.037336		A	0.893772	A	0.0224848
	B	9.1	B	1.24		B	0.19656	B	0.26164		B	7.462	B	0.20832		B	0.34671	B	0.15624		B	0.851296	B	0.542463
	B	1.12	B	2.08		B	0.78624	B	0.39728		B	0.072576	B	1.01712		B	0.013328	B	0.18824		B	0.15979	B	0.382762
	B	6.73333	B	1.12		B	0.821467	B	0.39312		B	4.5046	B	0.30912		B	0.405347	B	0.11424		B	0.664445	B	0.239982
	B	11.5	B	2		B	0.25645	B	0.688		B	9.7405	B	0.73		B	0.552	B	0.1626		B	0.692139	B	0.2798
	C	1.68	B	0.56		C	0.27888	B	0.45192		C	0.98616	B	0.03304		C	0.124152	B	0.0196		C	0.196157	B	0.023189
	C	2.92	C	1.6		C	0.35916	C	1.0512		C	2.16956	C	0.376		C	0.138116	C	0.01712		C	0.159403	C	0.111104
	C	1.7	C	1.28		C	0.6664	C	0.32512		C	0.7089	C	0.31104		C	0.12954	C	0.13056		C	0.131512	C	0.396864
	C	2.58	C	2.24		C	0.199176	C	0.53984		C	1.90662	C	0.09072		C	0.142674	C	0.52192		C	0.216256	C	0.862109
	C	1.6	C	1.54		C	0.3408	C	1.11496		C	0.9808	C	0.075922		C	0.08048	C	0.095018		C	0.133088	C	0.187572
			C	2.5				C	1.135				C	0.0255				C	0.07725				C	1.07997
						BAL MΦ % CD45+					BAL Eos % CD45+					BAL neut % CD45+					BAL lBmph % CD45+
						WT		Mgl2-DTR			WT		Mgl2-DTR			WT		Mgl2-DTR			WT		Mgl2-DTR
						A	7.06	A	55.8		A	65.6	A	21.8		A	13.7	A	7.95		A	10.454	A	10.667
						A	21.4	A	84.4		A	21	A	4.6		A	28.9	A	1.37		A	22.133	A	5.804
						A	24.7	A	51.4		A	32.8	A	31.6		A	15.1	A	3.07		A	20.78	A	11.017
						A	10.7	A	50.8		A	77.8	A	3.21		A	1.53	A	10.1		A	7.21	A	29.85
						A	11.4	A	87.5		A	53.1	A	3.96		A	10.6	A	3.59		A	20.13	A	2.162
						B	2.16	B	21.1		B	82	B	16.8		B	3.81	B	12.6		B	9.3549	B	43.747
						B	70.2	B	19.1		B	6.48	B	48.9		B	1.19	B	9.05		B	14.267	B	18.402
						B	12.2	B	35.1		B	66.9	B	27.6		B	6.02	B	10.2		B	9.868	B	21.427
						B	2.23	B	34.4		B	84.7	B	36.5		B	4.8	B	8.13		B	6.0186	B	13.99
						C	16.6	B	80.7		C	58.7	B	5.9		C	7.39	B	3.5		C	11.676	B	4.1409
						C	12.3	C	65.7		C	74.3	C	23.5		C	4.73	C	1.07		C	5.459	C	6.944
						C	39.2	C	25.4		C	41.7	C	24.3		C	7.62	C	10.2		C	7.736	C	31.005
						C	7.72	C	24.1		C	73.9	C	4.05		C	5.53	C	23.3		C	8.382	C	38.487
						C	21.3	C	72.4		C	61.3	C	4.93		C	5.03	C	6.17		C	8.318	C	12.18
								C	45.4				C	1.02				C	3.09				C	43.199
Figure 6F
	Lung CD4+ T cell %IL-4+					Lung CD4+ T cell %IL-5+					Lung CD4+ T cell %IL-13+					Lung CD4+ T cell %IL-17+					Lung CD4+ T cell %IFNγ+					Lung CD4+ T cell %IL-10+
	WT		Mgl2-DTR			WT		Mgl2-DTR			WT		Mgl2-DTR			WT		Mgl2-DTR			WT		Mgl2-DTR			WT		Mgl2-DTR
A: P26_056	A	7.58	A	3.81		A	4.56	A	0.96		A	9.03	A	3.15		A	3.75	A	5.45		A	8.51	A	9.57		A	0.928	A	0.85
B: P26_061	A	2.71	A	2.06		A	0.941	A	1.65		A	3.31	A	3.16		A	6.16	A	4.4		A	12.9	A	10.6		A	1.31	A	1.38
C: P26_077	A	3.3	A	3.3		A	1.96	A	2.03		A	4.38	A	3.88		A	2.94	A	2.84		A	10	A	9.32		A	1.19	A	0.753
	A	4.11	A	3.09		A	3.01	A	1.22		A	5.18	A	2.53		A	3.34	A	9.18		A	6.91	A	21.2		A	0.735	A	1.38
	A	3.7	A	2.16		A	1.62	A	1.56		A	3.6	A	3.56		A	5.47	A	1.56		A	11.8	A	6.63		A	1.02	A	0.701
	B	3.95	B	1.6		B	6.71	B	0.97		B	8.06	B	2.41		B	4.76	B	4.01		B	2.37	B	3.6		B	0.33	B	0.49
	B	1.33	B	0.72		B	2.43	B	1.34		B	2.01	B	1.68		B	1.48	B	2.29		B	2.38	B	3.16		B	0.42	B	0.39
	B	2.99	B	0.94		B	4.83	B	1.87		B	6.44	B	1.75		B	2.16	B	4.14		B	3.88	B	3.24		B	0.8	B	0.38
	B	2.28	B	1.82		B	6.86	B	1.61		B	5.65	B	2.52		B	3.67	B	2.64		B	3.85	B	3.31		B	0.68	B	0.61
	C	6.67	B	0.43		C	4.57	B	1		C	9.03	B	1.06		C	4.86	B	0.63		C	5.77	B	2.08		C	0.64	B	0.41
	C	4.8	C	5.2		C	3.86	C	3.3		C	5.53	C	6.22		C	1.98	C	1.94		C	3.82	C	5.14		C	0.78	C	0.89
	C	2.44	C	4.3		C	2.53	C	2.76		C	2.33	C	10.8		C	2.66	C	4.66		C	3.25	C	14		C	0.72	C	1.47
	C	7.3	C	2.46		C	6.25	C	2.71		C	10.5	C	7.99		C	5.8	C	11.5		C	5.13	C	29.9		C	0.7	C	1.23
	C	4.43	C	3.64		C	2.93	C	2.53		C	4.94	C	3.52		C	2.44	C	4.02		C	5.43	C	11.5		C	0.9	C	0.97
	F	10.5	C	1.86		F	9.62	C	1.54		F	9.62	C	2.16		F	8.6	C	10		F	9.62	C	31.5		F	5.29	C	1.95
	F	13	F	8.02		F	13.3	F	7.99		F	13.3	F	7.99		F	10.4	F	7.59		F	13.3	F	7.99		F	5.41	F	3.71
	F	29	F	3.97		F	25.6	F	4.3		F	25.6	F	4.3		F	13.4	F	4.64		F	25.6	F	4.3		F	7.19	F	4.64
	F	9.16	F	3.49		F	8.37	F	3.42		F	8.37	F	3.42		F	10	F	7.5		F	8.37	F	3.42		F	3.86	F	2.23
	F	16.4	F	6		F	14.4	F	4.79		F	14.4	F	4.79		F	10.4	F	2.92		F	14.4	F	4.79		F	3.3	F	2.54
	F	8.01	F	3.37		F	8.11	F	4.31		F	8.11	F	4.31		F	8.94	F	10.1		F	8.11	F	4.31		F	3.14	F	2.82
			F	2.57				F	2.49				F	2.49				F	5.54				F	2.49				F	1.97

## Sheet: Supplementary Fig 1
Supp Fig 1B
	Lung total cell number (x 10^4/mg)									Lung MΦ number (x 10^4/mg)									Lung eos number (x 10^4/mg)									Lung neut number (x 10^4/mg)									Lung mono number (x 10^4/mg)
	PBS		Af d5		Af d12		Af d19			PBS		Af d5		Af d12		Af d19			PBS		Af d5		Af d12		Af d19			PBS		Af d5		Af d12		Af d19			PBS		Af d5		Af d12		Af d19
	A	2.98214	A	2.56	A	3.12963	A	3.2		A	0.138073	A	0.25856	A	0.237852	A	0.19584		A	0.0351893	A	0.028672	A	0.444407	A	0.7264		A	0.274655	A	0.31232	A	0.2976	A	0.7264		A	0.0805179	A	0.139008	A	0.0982704	A	0.072
	A	2.83333	A	2.60606	A	3.04	A	3.14516		A	0.256417	A	0.201448	A	0.233776	A	0.2535		A	0.0391	A	0.0351818	A	0.289408	A	0.647903		A	0.165183	A	0.351818	A	0.274887	A	0.647903		A	0.08415	A	0.0977273	A	0.1064	A	0.0550403
	A	1.77273	A	2.2931	A	3.01923	A	2.90385		A	0.308455	A	0.205691	A	0.272938	A	0.272962		A	0.0170182	A	0.029581	A	0.398538	A	0.331038		A	0.143768	A	0.243069	A	0.222725	A	0.331038		A	0.0365182	A	0.0999793	A	0.0890673	A	0.0859538
	B	3.75	A	2.67308	A	2.93478	A	2.73077		B	0.42375	A	0.245656	A	0.291717	A	0.121792		B	0.125625	A	0.0556	A	0.175207	A	0.469692		B	0.336375	A	0.275327	A	0.208631	A	0.469692		B	0.054375	A	0.0871423	A	0.0936196	A	0.0791923
	B	4.125	A	2.64286	A	2.7037	A	3.24		B	0.259463	A	0.153286	A	0.1241	A	0.108864		B	0.3135	A	0.0528571	A	0.294704	A	0.55404		B	0.294525	A	0.2775	A	0.37908	A	0.55404		B	0.088275	A	0.106771	A	0.123019	A	0.12636
	B	2.42308	B	2.64815	B	4.03571	B	3.63636		B	0.3465	B	0.286	B	0.176361	B	0.307636		B	0.0782654	B	0.0979815	B	0.863643	B	0.676364		B	0.19845	B	0.293944	B	0.450909	B	0.676364		B	0.107342	B	0.0556111	B	0.175554	B	0.088
			B	2.66667	B	3.80645	B	4.77778				B	0.317333	B	0.246277	B	0.207356				B	0.0845333	B	1.03916	B	1.51456				B	0.298667	B	0.525556	B	1.51456				B	0.0546667	B	0.17091	B	0.140467
			B	3.52381	B	4.97917	B	5.23333				B	0.465143	B	0.280327	B	0.369997				B	0.0902095	B	0.731938	B	1.8055				B	0.362952	B	0.322897	B	1.8055				B	0.0676571	B	0.242485	B	0.0994333
Supp Fig 1C
	Lung CFU
	PBS		Af d5		Af d12		Af d19
	C	0	C	652.963	C	509.091	C	1440
	C	0	C	348.333	C	540	C	1472.5
	C	0	C	726.364	C	475	C	1046.15
	C	0	C	492.308	C	502.857	C	2092.31
	C	0	C	668.889	D	90	D	744.167
	D	0	D	355.455	D	411.667	D	475
	D	0	D	153.846	D	102.308	D	58.4615
	D	0	D	200.909	D	184.615	D	31.6667
	D	0	D	276			D	255
	D	0	D	61.5385
Supp Fig 1D
	BAL CXCL1 (ng/ml)									BAL IL-6 (ng/ml)									BAL IL-12p40 (ng/ml)									BAL IL-1β (pg/ml)									BAL TNF (ng/ml)									BAL IL-17 (ng/ml)
	PBS		Af d5		Af d12		Af d19			PBS		Af d5		Af d12		Af d19			PBS		Af d5		Af d12		Af d19			PBS		Af d5		Af d12		Af d19			PBS		Af d5		Af d12		Af d19			PBS		Af d5
	A	0	A	0.00932873	A	0.298433	A	0.139684		B	0	B	0	B	0.907569	B	0.164239		B	0.399386	B	0.801692	B	3.99164	B	13.2279		H	0.00216266	H	0.00136448	H	0.00221517	H	0.00110759		B	0	B	0	B	0	B	0		B	0	B	0
	A	0.00784924	A	0.0668794	A	0.175397	A	0.24977		B	0	B	0	B	3.62428	B	2.27709		B	0.696132	B	0.650009	B	19.8192	B	7.02032		H	0.000785315	H	0.00218016	H	0.00158859	H	0.00176181		B	0	B	0	B	0	B	0		B	0	B	0
	A	0	A	0.0320741	A	0.0995967	A	0.03448		B	0	B	0.448453	B	0.293472	B	0.237006		B	0.947576	B	1.47747	B	6.53993	B	13.686		H	0.00191828	H	0.00124435	H	0.00249608	H	0.000971423		B	0	B	0	B	0	B	0		B	0	B	0
			A	0.00622854	A	0.0322446	A	0.198286		A	0	A	0	A	3.69497	A	1.58458		A	0.13712	A	0.162121	A	3.72082	A	17.7945		H	0.00145053	H	0.000971423	H	0.0019357	H	0.00122723		A	0.0926202	A	0	A	0	A	0		A	0.013725	A	0
			A	0.0107714	A	0.141729	A	0.151227		A	0.19373	A	0.183904	A	2.43483	A	0.57139		A	0.157684	A	0.349431	A	4.42712	A	28.3697		F	0	F	0	F	0	F	0		A	0	A	0	A	0	A	0		A	0.00323612	A	0.0099516
	E	0	E	0	E	0	E	0		A	0	A	0	A	1.41553	A	0.437965		A	0.103511	A	0.238197	A	4.13082	A	3.58092		F	0	F	0	F	0	F	0		A	0	A	0	A	0	A	0		A	0	A	0
	E	0	E	0	E	0.0552175	E	0				A	0	A	0.745224	A	1.51106				A	0.230833	A	0.454231	A	6.82754		F	0	F	0	F	0						A	0	A	0	A	0				A	0
	E	0	E	0	E	0	E	0				A	0	A	2.18847	A	4.87828				A	0.17139	A	1.62909	A	3.6302		F	0	F	0	F	0						A	0	A	0	A	0				A	0
	E	0	E	0	E	0	E	0		E	0	E	0	E	0	E	0.893835		E	0	E	0.0599716	E	0	E	1.31121		G	0	G	0	G	0	G	0		E	0	E	0	E	0	E	0		E	0	E	0
	F	0	F	0	F	0.0405102	F	0.00138036		E	0	E	0.0612027	E	12.0522	E	0.185391		E	0	E	0	E	1.60259	E	0.0150582		G	0	G	0	G	0	G	0		E	0	E	0	E	0	E	0		E	0	E	0.0213108
	F	0	F	0	F	0.054911	F	0.0215201		E	0	E	0	E	2.2994	E	0		E	0	E	0.0429402	E	0.35601	E	0		G	0	G	0	G	0	G	0		E	0	E	0	E	0	E	0		E	0.0013536	E	0.00151339
	F	0	F	0.00282428	F	0.0801119				E	0	E	0	E	0	E	2.20796		E	0	E	0.0630343	E	0.0363222	E	1.54007											E	0	E	0	E	0	E	0		E	0	E	0.0228711
	F	0	F	0	F	0.0446165				F	0.441218	F	0.173092	F	2.77906	F	0.590977		F	0.077864	F	0.0291051	F	3.91666	F	0.379067											F	0.0131884	F	0	F	0	F	0		F	0	F	0
	G	0	G	0	G	0.0101235	G	0.0154491		F	0.23991	F	0.271733	F	7.88667	F	0.718807		F	0.0192569	F	0.0143137	F	4.96472	F	1.08872											F	0.021665	F	0	F	0.015846	F	0		F	0	F	0
	G	0	G	0.00405228	G	0.130676	G	0.0312867		F	0.0912609	F	0.158142	F	31.9572				F	0.0370042	F	0.165582	F	5.66116													F	0	F	0	F	0				F	0	F	0
	G	0	G	0	G	0.0873074	G	0.0522748		F	0.675783	F	0.22422	F	7.15819				F	0.0407694	F	0.0309759	F	3.30332													F	0	F	0	F	0.0188119				F	0	F	0
	D	0	D	0.0035385	D	0.0184561	D	0.0035385		G	0.0469311	G	0.466979	G	0.714819	G	0.570126		G	0	G	0.164374	G	0.541597	G	4.49459											G	0.0472546	G	0	G	0.0167693	G	0		G	0	G	0
	D	0	D	0	D	0.0244962	D	0		G	0.178786	G	0.324864	G	5.0307	G	1.37097		G	0.299534	G	0.390809	G	1.79225	G	6.01704											G	0.0073428	G	0	G	0.00482846	G	0		G	0	G	0
	D	0	D	0	D	0.0148533	D	0		G	0.263133	G	0.526785	G	2.17514	G	0.700334		G	0.539789	G	0	G	2.65507	G	3.09407											G	0	G	0	G	0	G	0		G	0	G	0
	D	0	D	0.0112523	D	0	D	0.0127043		D	0.162966	D	0.379417	D	1.18331	D	1.07755		D	0.17897	D	0.240046	D	1.13296	D	1.8803
										D	0.223354	D	0.303926	D	4.92977	D	0.403736		D	0.83578	D	0.150129	D	1.72616	D	0.639997
										D	0.21891	D	0.320466	D	0.557328	D	0.548038		D	0.114679	D	0.161388	D	0.571868	D	1.95355
										D	0.11353	D	0.391567	D	0.362742	D	0.39917		D	0.0275656	D	0.317113	D	0.16771	D	2.60409
										E	0.0682055	E	0.080565	E	0.034507	E	0.0279519		E	0	E	0.0294087	E	1.67186	E	1.62503
										E	0.092176	E	0.0203687	E	0.168664	E	0.0639622		E	0.0090326	E	0.0501758	E	1.93469	E	2.08783
										E	0.0860623	E	0.0102526	E	0.0235767	E	0.0230135		E	0	E	0	E	0.391987	E	1.12945
										E	0.0992968	E	0.00128104	E	0.0408921	E	0.0152303		E	0	E	0.0207978	E	1.06186	E	1.33667
Supp Fig 1E
	BAL IL-4 (ng/ml)									BAL IL-5 (ng/ml)									BAL IL-10 (ng/ml)									BAL IL-13 (ng/ml)									BAL IL-33 (ng/ml)									BAL TSLP (ng/ml)
	PBS		Af d5		Af d12		Af d19			PBS		Af d5		Af d12		Af d19			PBS		Af d5		Af d12		Af d19			PBS		Af d5		Af d12		Af d19			PBS		Af d5		Af d12		Af d19			PBS		Af d5
	B	0	B	0	B	0.0257557	B	0		B	0	B	0	B	0.406701	B	0		B	0.186528	B	0.243389	B	0.164855	B	0.476585		B	0	B	0.0710429	B	0.256966	B	0		B	0	B	0	B	0	B	0		B	0	B	0
	B	0	B	0	B	0	B	0		B	0	B	0	B	0.0624441	B	0.279855		B	0.53537	B	0.418747	B	0.292542	B	0.459155		B	0	B	0	B	0.038329	B	0.190611		B	0	B	0	B	0	B	0		B	0	B	0
	B	0	B	0	B	0	B	0		B	0	B	0	B	0	B	0		B	0.418747	B	0.580411	B	0.270215	B	0.41217		B	0	B	0.0296525	B	0	B	0.0312078		B	0	B	0	B	0	B	0		B	0	B	0
	A	0	A	0	A	0	A	0		A	0	A	0	A	0.0798818	A	0		A	0	A	0	A	0	A	0		A	0	A	0	A	0.00032685	A	0		A	0	A	0.0745673	A	0.0132746	A	0.0119412		E	0	E	0
	A	0	A	0	A	0.00520054	A	0		A	0	A	0	A	0.166811	A	0		A	0.623634	A	0	A	0	A	0		A	0	A	0	A	0.00484619	A	0		A	0	A	0.0201175	A	0	A	0.0121847		E	0	E	0.0233851
	A	0	A	0	A	0.00168041	A	0		A	0	A	0	A	0.153516	A	0		A	0	A	0	A	0	A	1.68619		A	0	A	0	A	0.00799069	A	0.00567797		A	0.000194568	A	0.0139963	A	0.0359539	A	0		E	0.0284964	E	0.0192712
			A	0	A	0	A	0				A	0	A	0.0495369	A	0				A	0	A	0	A	0				A	0	A	0	A	0.00014163				A	0.021157	A	0.0790925	A	0		E	0	E	0.0459182
			A	0	A	0	A	0.01292				A	0	A	0	A	0.0506806				A	0	A	0	A	0				A	0	A	0.0094789	A	0.01466				A	0.00321654	A	0.0217323	A	0.0546511		F	0.00504281	F	0
	E	0	E	0	E	0	E	0		E	0	E	0	E	0	E	0		E	0.369324	E	0.0792341	E	0.548751	E	0.197065		E	0.00854204	E	0.00044792	E	0	E	0		E	0	E	0	E	0	E	0		F	0	F	0
	E	0	E	0	E	0	E	0		E	0	E	0	E	0.0988846	E	0		E	0.203594	E	0.38473	E	0.193769	E	0		E	0	E	0.0056553	E	0.0952384	E	0.0393318		E	0	E	0	E	0	E	0		F	0	F	0.00409695
	E	0	E	0	E	0	E	0		E	0	E	0	E	0.00754568	E	0		E	0.479981	E	0.268037	E	0.244269	E	0.316095		E	0.00818302	E	0	E	0.0258113	E	0.00272124		E	0	E	0	E	0	E	0		F	0.000666818	F	0
	E	0	E	0	E	0	E	0		E	0	E	0	E	0	E	0		E	0.321563	E	0.498649	E	0.711039	E	0.343097		E	0.0188183	E	0	E	0	E	0		E	0	E	0	E	0	E	0		G	0	G	0
	F	0	F	0	F	0	F	0		F	0	F	0.390052	F	0	F	0		F	1.16531	F	0	F	1.13625	F	1.57523		F	0	F	0	F	0	F	0		F	0.0235602	F	0	F	0	F	0		G	0	G	0
	F	0	F	0	F	0	F	0		F	0	F	0	F	0	F	0		F	1.45231	F	1.2121	F	1.11642	F	0.917216		F	0	F	0	F	0	F	0		F	0.00575511	F	0	F	0	F	0		G	0	G	0
	F	0	F	0	F	0				F	0	F	0	F	0				F	1.06511	F	1.92288	F	0.825715				F	0	F	0	F	0				F	0	F	0	F	0.00916044
	F	0	F	0	F	0				F	0	F	0	F	0.927699				F	1.18427	F	0.976958	F	1.27453				F	0	F	0	F	0				F	0.00196929	F	0	F	0.00418571
	G	0	G	0	G	0	G	0		G	0	G	0	G	0	G	0		G	0	G	0	G	0	G	0		G	0	G	0	G	0	G	0		G	0.00258267	G	0.00695631	G	0.00561493	G	0.00081685
	G	0	G	0	G	0	G	0		G	0	G	0	G	0	G	0		G	0	G	0	G	0	G	0.799952		G	0	G	0	G	0	G	0		G	0.00371858	G	0.00531977	G	0.00846915	G	0.00244278
	G	0	G	0	G	0	G	0		G	0	G	0	G	0	G	0		G	0	G	0	G	0	G	0		G	0	G	0	G	0	G	0.00234853		G	0.00107914	G	0.00258267	G	0.00314712	G	0.0083169
																																					H	0	H	0	H	0	H	0
																																					H	0	H	0	H	0	H	0
																																					H	0	H	0	H	0	H	0
																																					H	0	H	0	H	0	H	0
Supp Fig 1F
	BAL Areg (ng/ml)									BAL GM-CSF (ng/ml)									BAL RELMα (μg/ml)									BAL Ym1 (μg/ml)									BAL CCL17 (ng/ml)									BAL CCL22 (ng/ml)
	PBS		Af d5		Af d12		Af d19			PBS		Af d5		Af d12		Af d19			PBS		Af d5		Af d12		Af d19			PBS		Af d5		Af d12		Af d19			PBS		Af d5		Af d12		Af d19			PBS		Af d5
	B	0	B	0	B	0	B	0		B	0	B	0	B	0	B	0		B	0.0286569	B	0.102574	B	18.898	B	5.2132		B	0.0384239	B	0.040566	B	0.1	B	0.1		B	0	B	0.0604684	B	7.53833	B	8.61278		B	0	B	0.0266697
	B	0	B	0	B	0	B	0		B	0	B	0	B	0	B	0		B	0.13818	B	0.0613735	B	28.7287	B	9.95527		B	0.027911	B	0.0397952	B	0.1	B	0.1		B	0.163621	B	0.0334796	B	6.96071	B	9.64204		B	0.0160807	B	0.0216342
	B	0	B	0	B	0	B	0		B	0	B	0	B	0	B	0		B	0.0533502	B	0.0520995	B	13.4478	B	4.22015		B	0.0404183	B	0.0337464	B	0.1	B	0.038156		B	0	B	0.138245	B	1.84533	B	8.51977		B	0.0308094	B	0.0350926
	A	0	A	0.0101665	A	0.0188414	A	0.0159748		A	0	A	0	A	0	A	0		A	0	A	0.0088439	A	10	A	4.82767		A	0.0880482	A	0.130633	A	2	A	2		A	0	A	0	A	7.86861	A	9.03794		A	0.00831249	A	0.00972474
	A	0	A	0.0185115	A	0.00386273	A	0.0158365		A	0	A	0.00455997	A	0	A	0		A	0	A	0.0278346	A	2.2314	A	5.24871		A	0.12651	A	0.138743	A	2	A	2		A	0.0437331	A	0	A	3.77139	A	8.85812		A	0.0192423	A	0.0255592
	A	0.0086054	A	0.0208161	A	0.0319706	A	0.00610162		A	0	A	0	A	0.00470593	A	0		A	0	A	0.00887198	A	2.84107	A	0.706201		A	0.11366	A	0.156036	A	2	A	2		A	0	A	0	A	3.97584	A	0.905294		A	0	A	0.0175622
			A	0.00335199	A	0.0351928	A	0.006537				A	0.00522442	A	0	A	0				A	0.012282	A	0.386005	A	4.73909					0.120334		0.832762		2				A	0	A	0.889657	A	7.87626				A	0.0157503
			A	0	A	0.0321874	A	0.0148946				A	0	A	0	A	0				A	0.000922342	A	5.03491	A	4.15715					0.0435153		2		2				A	0	A	4.24187	A	6.23875				A	0.00645266
	E	0	E	0	E	0	E	0.072788		E	0	E	0	E	0	E	0.00346038		E	4.31072	E	9.40887	E	4.22475	E	21.6962		E	0.163966	E	0.671463	E	0.205425	E	2.55828		E	0	E	0	E	0	H	0.693081		E	0	E	0.00136578
	E	0	E	0	E	0.0536984	E	0.0303477		E	0	E	0	E	0.00186342	E	0		E	6.81889	E	6.80815	E	19.3138	E	15.6279		E	0.152841	E	0.437564	E	2.72739	E	0.708858		E	0	E	0	E	3.1497	H	0.0299005		E	0	E	0
	E	0	E	0	E	0.0278836	E	0		E	0	E	0	E	0.0122255	E	0		E	4.32904	E	6.95195	E	20.7559	E	5.19294		E	0.0961312	E	0.373846	E	1.95132	E	0.260026		E	0	E	0	E	0.865942	H	0		E	0.0102158	E	0
	E	0	E	0.0287055	E	0.0251396	E	0.145018		E	0	E	0	E	0.00483424	E	0.000694329		E	7.36586	E	9.20981	E	12.3981	E	20.799		E	0.243345	E	0.798846	E	1.35915	E	3.31796		E	0	E	0	E	0	H	1.3809		E	0.00539764	E	0.0052571
	F	0	F	0	F	0.0087959	F	0		F	0.00151346	F	0.00239063	F	0.0155643	F	0.00328012		F	0	F	0.0194959	F	17.6731	F	5.98737		F	0.00418823	F	0.0492192	F	0.433403	F	0.392753		F	0.0607953	F	0	F	0.90432	F	0.0717827		F	0.0659726	F	0
	F	0	F	0	F	0.0185909	F	0.00298494		F	0.003504	F	0	F	0.0110901	F	0.000867561		F	0	F	0	F	12.6102	F	5.18249		F	0.00681613	F	0.00838989	F	0.5	F	0.5		F	0.0414897	F	0.0323834	F	1.89779	F	0.110275		F	0.0412699	F	0.0261287
	F	0	F	0	F	0.0304216				F	0	F	0.00261201	F	0.0179397				F	0.0120337	F	0.000472878	F	12.4385				F	0.024829	F	0.012025	F	0.5				F	0	F	0.0584027	F	2.35007				F	0.0176431	F	0.00460421
	F	0	F	9.97416e-06	F	0.021102				F	0.00463081	F	0.003504	F	0.0196096				F	0	F	0.0102418	F	33.4643				F	0.016008	F	0.0596505	F	0.5				F	0	F	0.0491233	F	4.04518				F	0.00366594	F	0.0158416
	G	0.000596152	G	0.0133828	G	0.00575537	G	0.0154066		G	0	G	0	G	0.00130565	G	0		G	0.0309214	G	0.018169	G	0.964184	G	1.96614		G	0.00771241	G	0.0252507	G	0.0721891	G	0.164446		G	0.0430608	G	0.0489479	G	0.531907	G	4.68144		G	0.0253721	G	0.0245073
	G	0.0121447	G	0.010366	G	0.0318443	G	0.0533727		G	0.0008852	G	0.0008852	G	0.0242901	G	0.00408527		G	0.00947929	G	0.0246491	G	1.78817	G	2.07657		G	0.0161074	G	0.0247589	G	0.0810631	G	0.594426		G	0.0863275	G	0.0834768	G	5.21851	G	5.56664		G	0.0315329	G	0.032783
	G	0.00965074	G	0	G	0.0294415	G	0.016808		G	0	G	0	G	0.0190308	G	0		G	0.0182234	G	0.0200384	G	9.64781	G	3.25484		G	0.0127312	G	0.0114349	G	0.108095	G	0.0599853		G	0.0573043	G	0.0738768	G	4.01423	G	5.17599		G	0.0286792	G	0.0107612
																			H	0.0265648	H	0.0283838	H	4.78219	H	11.0663		H	0.0431179	H	0.16733	H	0.714966	H	3		H	0	H	0.144539	H	6.34848	H	12.2082		H	0.014062	H	0.0551896
																			H	0.0121936	H	0.0526455	H	6.31006	H	11.7328		H	0.126554	H	0.073313	H	0.699218	H	3		H	0.291236	H	0.137137	H	5.43641	H	9.957		H	0.03094	H	0.0392839
																			H	0.0168944	H	0.0201515	H	2.40857	H	7.33342		H	0.0695491	H	0.130137	H	0.878676	H	3		H	0	H	0	H	5.04201	H	7.0699		H	0.00812036	H	0.0210524
																			H	0.00060285	H	0.0241074	H	4.49369	H	6.50004		H	0.0766932	H	0.111045	H	0.242903	H	3		H	0	H	0.195968	H	1.82859	H	11.1904		H	0	H	0.0215677
																			I	0.525335	I	0.818778	I	3.59638	I	2.53229		I	0.0148294	I	0.050144	I	0.103407	I	0.100247		I	0.0337527	I	0.0793206	I	2.31534	I	4.48976		I	0	I	0.0144268
																			I	0.578877	I	0.894898	I	3.24634	I	4.20316		I	0.047068	I	0.0371468	I	0.100418	I	0.0969039		I	0	I	0.0208266	I	6.04481	I	5.37453		I	0.00534833	I	0.0107612
																			I	0.426419	I	0.675552	I	3.41699	I	4.52136		I	0.0237166	I	0.0481198	I	0.0957163	I	0.0987394		I	0.0217802	I	0.0150063	I	1.66077	I	6.81059		I	0	I	0.0172081
																			I	0.436854	I	0.416514	I	2.98021	I	3.25672		I	0.0281085	I	0.0446686	I	0.0996601	I	0.107129		I	0.0350942	I	0.00859863	I	0.5233	I	7.68535		I	0.0158925	I	0.0310485
Supp Fig 1G
	Lung qPCR Il4 (a.u.)									Lung qPCR Il5 (a.u.)									Lung qPCR Il13 (a.u.)									Lung qPCR Il17 (a.u.)									Lung qPCR Ifng (a.u.)									Lung qPCR Il10 (a.u.)
	PBS		Af d5		Af d12		Af d19			PBS		Af d5		Af d12		Af d19			PBS		Af d5		Af d12		Af d19			PBS		Af d5		Af d12		Af d19			PBS		Af d5		Af d12		Af d19			PBS		Af d5
	A	0.0363473	A	0.0432004	A	0.938504	A	0.476204		B	0.113849	B	0.303079	B	1.26876	B	0.395723		B	0.113849	B	0.303079	B	1.26876	B	0.395723		B	0.113849	B	0.303079	B	1.26876	B	0.395723		A	0.730739	A	0.842152	A	3.10555	A	2.93173		A	0.265079	A	0.275387
	A	0.0200742	A	0.187375	A	4.21442	A	1.77502		B	0.23453	B	0.0851435	B	0.884724	B	7.75453		B	0.23453	B	0.0851435	B	0.884724	B	7.75453		B	0.23453	B	0.0851435	B	0.884724	B	7.75453		A	2.01561	A	1.28796	A	2.39465	A	11.1482		A		A	0.144052
	A	0	A	0.0337444	A	2.8403	A	0.494326		B	0.100228	B	0.0229876	B	1.02088	B	0.78583		B	0.100228	B	0.0229876	B	1.02088	B	0.78583		B	0.100228	B	0.0229876	B	1.02088	B	0.78583		A	1.9267	A	0.838616	A	1.35467	A	1.96443		A	0.251565	A	0.340819
			A	0.0502647	A	3.09785	A	0.843111		A	0.11163	A	0.170133	A	2.40318	A	1.40642		A	0.0379578	A	0.0333113	A	29.7528	A	2.13134		A	0.129879	A	0.104555	A	6.01445	A	5.14186				A	1.40232	A	2.58917	A	1.99665				A	0.192869
			A	0.230738	A	1.62594	A	1.02923		A	0.0333426	A	0.44891	A	5.26067	A	2.00325		A	0.0424048	A	1.33131	A	21.5953	A	18.4795		A	0.0388223	A	0.308055	A	0.749766	A	1.0677				A	2.7288	A	2.29027	A	1.16516				A	2.92256
	H	0.0472769	H	0.0548435	H	1.49196	H	0.575309		A	0.0865701	A	0.14444	A	2.74459	A	1.7723		A	0	A	0.07468	A	2.72147	A	7.02882		A	0.0529414	A	0.0964619	A	0.810931	A	1.49619		H	1.17659	H	0.876009	H	1.33072	H	0.413653		H	0.565936	H	0.406748
	H	0.0301149	H	0.0204308	H	1.00293	H	1.63584				A	0.114122	A	4.98887	A	1.95996				A	0.169131	A	4.97598	A	25.5427				A	0.264687	A	1.81033	A	0.711185		H	0.319412	H	0.596883	H	1.76306	H	0.495906		H	0.0489826	H	0.222682
	H	0.0218694	H	0.0686583	H	1.38014	H	9.45701				A	0.419402	A	3.26836	A	2.25777				A	2.06	A	12.1002	A	83.8155				A	0.322643	A	0.710096	D	0.323722		H	0.861059	H	0.495739	H	1.43989	H	2.51393		H	2.05579	H	0.189215
	H	0.0316391			H	3.8661	H	2.73333		H	0.136914	H	0.229285	H	1.79726	H	1.20232		H	0.137009	H	0.24971	H	1.97453	H	2.56652		H	0.0321903	H	0.059208	H	1.29447	H	1.12188		H	0.552268			H	0.751739	H	1.50985		H	0.120512
										H	0.15906	H	0.170156	H	1.70771	H	1.78876		H	0.0513657	H	0.535486	H	1.10161	H	11.2877		H	0	H	0.072858	H	0.877961	H	1.37276
										H	0.14525	H	0.143165	H	1.05528	H	7.01866		H	0.185233	H	0	H	1.18278	H	85.1665		H	0.0803792	H	0.144827	H	0.269963	H	1.61885
										H	0.0555598			H	3.3243	H	1.96001		H	0.0298011			H	8.30469	H	21.8659		H	0.0180253			H	0.290756
[truncated: 12 more columns]

## Sheet: Supplementary Fig 2
Supp Fig 2B
	Anti-Af IgG endpoint dilution									Anti-Af IgE endpoint dilution									Total IgE endpoint dilution
	PBS		Af d5		Af d12		Af d19			PBS		Af d5		Af d12		Af d19			PBS		Af d5		Af d12		Af d19
	A	400	A	100	A	200	A	400		A	0	A	0	F	0	F	0		A	0	A	0	A	0	A	0
	A	200	A	400	A	200	A	1600		A	0	A	0	F	0	F	0		A	0	A	0	A	0	A	0
	A	200	A	100	A	200	A	1600		A	0	A	0	F	0	F	0		A	0	A	0	A	0	A	0
	A	200	A	100	A	800	A	3200		A	0	A	0	F	0	F	0		A	0	A	0	A	0	A	0
	A	100	A	200	B	200	B	3200		A	0	A	0	B	0	B	0		A	0	A	0	B	0	B	0
	B	200	B	200	B	200	B	200		B	0	B	0	B	0	B	0		B	0	B	0	B	0	B	0
	B	200	B	100	B	800	B	400		B	0	B	0	B	0	B	0		B	0	B	0	B	0	B	0
	B	100	B	200	B	800	B	800		B	0	B	0	B	0	B	0		B	0	B	0	B	0	B	0
	B	200	B	400			B	400		B	0	B	0			B	0		B	0	B	0			B	0
	B	100	B	100						B	0	B	0						B	0	B	0

## Sheet: Supplementary Fig 3
Supp Fig 3A
	Lung IL-13eGFP CD4+ T cell number (x 10^4/mg)									Lung IL-17 YFP CD4+ T cell number (x 10^4/mg)									LN IL-13eGFP CD4+ T cell number (x 10^4)									LN IL-17 YFP CD4+ T cell number (x 10^4)
	PBS		Af d5		Af d12		Af d19			PBS		Af d5		Af d12		Af d19			PBS		Af d5		Af d12		Af d19			PBS		Af d5		Af d12		Af d19
	A	0.0178	A	0.0424286	A	0.10925	A	0.899861		A	0.0580435	A	0.113143	A	0.0817	A	0.168889		A	0.04712	A	0.0672	A	0.18	A	1.344		A	0.2052	A	0.364	A	0.26	A	0.882
	A	0.0121846	A	0.0315077	A	0.192818	A	0.5225		A	0.0588923	A	0.187077	A	0.11968	A	0.1482		A	0.04636	A	0.08284	A	1.2065	A	1.717		A	0.6832	A	0.2834	A	1.7145	A	0.7575
	A	0.029	A	0.0285714	A	0.510741	A	0.4525		A	0.116	A	0.0375	A	0.14775	A	0.343058		A	0.02244	A	0.07728	A	2.3435	A	0.6825		A	0.2178	A	0.14904	A	1.2535	A	0.91
	B	0.0278667	B	0.0425806	B	0.133431	B	0.534		B	0.0821333	B	0.193548	B	0.132207	B	0.173189		B	0.22	B	0.552	B	1.184	B	2.397		B	0.38	B	0.576	B	0.962	B	1.275
	B	0.0388621	B	0.0443333	B	0.325125	B	0.555135		B	0.0760345	B	0.392	B	0.153	B	0.23273		B	0.1708	B	0.1968	B	1.904	B	3.8925		B	0.3294	B	0.3608	B	1.071	B	2.768
	B	0.03552	B	0.0290769	B	0.158276	B	0.482221		B	0.05476	B	0.105231	B	0.181552	B	0.181326		B	0.1776	B	0.8075	B	1.6416	B	3.09		B	0.11248	B	0.595	B	0.8208	B	1.1845
	B	0.025	B	0.0324844	B	0.188735	B	0.391319		B	0.0625	B	0.0757969	B	0.0730588	B	0.140681		B	0.11468	B	0.4161	B	1.054	B	3.9435		B	0.2196	B	0.3431	B	0.544	B	2.0315
	C	0.0319	C	0.06325	C	0.260571	C	0.729412		C	0.0406	C	0.046	C	0.0925714	C	0.184632		C	0.30295	C	0.4015	C	3.696	C	2.706		C	0.4565	C	0.365	C	0.6048	C	0.738
	C	0.0288889	C	0.0433043	C	0.3567	C	0.69		C	0.138667	C	0.0415	C	0.0928	C	0.106457		C	0.0832	C	0.584	C	2.97	C	5.658		C	0.2132	C	0.96	C	0.6345	C	0.8118
	C	0.0179464	C	0.02928	C	0.176958	C	0.4004		C	0.0538393	C	0.05124	C	0.0685	C	0.134225		C	0.10875	C	0.219	C	1.05	C	3.876		C	0.2958	C	0.36135	C	0.33	C	1.326
	C	0.0755357	C	0.0191154	C	0.136779	C	0.571244		C	0.0658929	C	0.0314038	C	0.0635735	C	0.221293		C	0	C	0.384	C	1.428	C	4.32		C	0	C	0.248	C	0.4879	C	1.44
Supp Fig 3C
	Lung IL-13eGFP CD4+ T cell number (x 10^3/mg)									Lung IL-13eGFP γδT cell number (x 10^3/mg)									Lung IL-13eGFP ILC cell number (x 10^3/mg)									Lung IL-17 YFP CD4+ T cell number (x 10^3/mg)									Lung IL-17 YFP γδT cell number (x 10^3/mg)									Lung IL-17 YFP ILC cell number (x 10^3/mg)
	PBS		Af d5		Af d12		Af d19			PBS		Af d5		Af d12		Af d19			PBS		Af d5		Af d12		Af d19			PBS		Af d5		Af d12		Af d19			PBS		Af d5		Af d12		Af d19			PBS		Af d5
	A	0.0027087	A	0.00578571	A	0.08645	A	0.802222		A	0.000281704	A	0.000213429	A	0.0004066	A	0.00190264		A	0.00696522	A	0.0192857	A	0.00912	A	0.0163611		A	0.00712	A	0.0106714	A	0.0228	A	0.0395833		A	0.0340522	A	0.0552857	A	0.0285	A	0.102917		A	0.00526261	A	0.0128571
	A	0.00196308	A	0.00482462	A	0.159573	A	0.4522		A	0.0002288	A	0.000300308	A	0.000320809	A	0.0012483		A	0.00568615	A	0.0118154	A	0.00681511	A	0.01653		A	0.0189538	A	0.0167385	A	0.0265956	A	0.0266		A	0.0277538	A	0.1408	A	0.0615022	A	0.0836		A	0.00528	A	0.00669538
	A	0.00424643	A	0.00625	A	0.388528	A	0.38936		A	0.000233036	A	0.000183036	A	0.00200648	A	0.000942884		A	0.0145	A	0.00982143	A	0.04925	A	0.0172581		A	0.0196786	A	0.00392857	A	0.025537	A	0.172581		A	0.07975	A	0.0160714	A	0.100324	A	0.132593		A	0.00528214	A	0.00607143
	B	0.00410667	B	0.014129	B	0.105276	B	0.466649		B	0.000491333	B	0.000605806	B	0.000503121	B	0.000155149		B	0.0133467	B	0.00851613	B	0.00575345	B	0.00553243		B	0.0293333	B	0.0464516	B	0.044069	B	0.0384865		B	0.0410667	B	0.0967742	B	0.0673276	B	0.0986216		B	8.85867e-05	B	0.00165871
	B	0.00608276	B	0.0098	B	0.257125	B	0.486811		B	0.000807655	B	0.000942667	B	0.00178288	B	0.000570081		B	0.0202759	B	0.0158667	B	0.01105	B	0.0149459		B	0.0109828	B	0.121333	B	0.02125	B	0.0918108		B	0.0388621	B	0.163333	B	0.095625	B	0.0854054		B	0.00114052	B	0.00373333
	B	0.011248	B	0.00733846	B	0.128793	B	0.412581		B	0.00064084	B	0.000671538	B	0.00039569	B	0.0007345		B	0.011988	B	0.00886154	B	0.00651724	B	0.00538721		B	0.008288	B	0.0207692	B	0.0636207	B	0.0249651		B	0.02812	B	0.054	B	0.0884483	B	0.0775233		B	0.00058756	B	0.00127108
	B	0.00410714	B	0.0100547	B	0.135971	B	0.341191		B	0.000633929	B	0.000706922	B	0.000980206	B	0.000299149		B	0.0103571	B	0.00835312	B	0.00974118	B	0.00323404		B	0.00553571	B	0.00649688	B	0.0158294	B	0.0646809		B	0.0428571	B	0.0541406	B	0.0405882	B	0.0468936		B	0.000748214	B	0.0005445
	C	0.0026564	C	0.006325	C	0.209143	C	0.604044		C	0.00026564	C	0.00047725	C	0.000783429	C	0.000793235		C	0.01218	C	0.0158125	C	0.0121714	C	0.0209706		C	0.00348	C	0.0025875	C	0.0128571	C	0.0638235		C	0.02697	C	0.0301875	C	0.0617143	C	0.0820588		C	0.0005046	C	0.000688562
	C	0.00558519	C	0.00631522	C	0.2929	C	0.621		C	0.000254222	C	0.000301326	C	0.0007192	C	0.000908829		C	0.00558519	C	0.0216522	C	0.029	C	0.0116314		C	0.0121333	C	0.0083	C	0.0348	C	0.0453429		C	0.107852	C	0.0198478	C	0.0319	C	0.0335143		C	4.94963e-05	C	0.000849848
	C	0.00155536	C	0.003904	C	0.137	C	0.33215		C	0.000137589	C	0.00056608	C	0.00044525	C	0.0004641		C	0.00394821	C	0.009516	C	0.0123681	C	0.0111475		C	0.00442679	C	0.0016958	C	0.0131292	C	0.061425		C	0.041875	C	0.04392	C	0.0399583	C	0.047775		C	0.000381661	C	0.0003782
	C	0.010125	C	0.00150192	C	0.105956	C	0.496622		C	0.000602679	C	0.000180231	C	0.000364103	C	9.64939e-05		C	0.0176786	C	0.00655385	C	0.00924706	C	0.0156963		C	0.00819643	C	0.00286731	C	0.0142559	C	0.0617561		C	0.0385714	C	0.0232115	C	0.0423824	C	0.131232		C	0.000721607	C	0.000323596
	LN IL-13eGFP CD4+ T cell number (x 10^4)									LN IL-13eGFP γδT cell number (x 10^4)									LN IL-13eGFP ILC cell number (x 10^4)									LN IL-17 YFP CD4+ T cell number (x 10^4)									LN IL-17 YFP γδT cell number (x 10^4)									LN IL-17 YFP ILC cell number (x 10^4)
	PBS		Af d5		Af d12		Af d19			PBS		Af d5		Af d12		Af d19			PBS		Af d5		Af d12		Af d19			PBS		Af d5		Af d12		Af d19			PBS		Af d5		Af d12		Af d19			PBS		Af d5
	A	0.00836	A	0.0308	A	0.142	A	1.092		A	0.0055176	A	0.0024612	A	0.00123	A	0.011004		A	0.0059888	A	0.13416	A	0.0175904	A	0.08175		A	0.02204	A	0.056	A	0.03	A	0.0882		A	0.04028	A	0.07	A	0.024	A	0.3066		A	0.07524	A	0.06708
	A	0.03538	A	0.0327	A	1.016	A	1.212		A	0	A	0.0027904	A	0.0165735	A	0.01414				A	0.010136	A	0.0072	A	0.0504		A	0.1464	A	0.0218	A	0.2794	A	0.040703		A	0.06588	A	0.0872	A	0.1778	A	0.16665				A	0.0756
	A	0.0025146	A	0.04416	A	2.0165	A	0.455		A	0	A	0.00126776	A	0.0073575	A	0.0107835				A	0.0066708	A	0.013843	A	0.030199		A	0.05016	A	0.0184	A	0.12535	A	0.2184		A	0.04026	A	0.02392	A	0.46325	A	0.1547				A	0.0327
	B	0.038	B	0.24	B	0.777	B	1.785		B	0.0113	B	0.00768	B	0.013616	B	0.01071		B	0.0382655	B	0.008016	B	0.027158	B	0.024378		B	0.028	B	0.072	B	0.1221	B	0.1275		B	0.068	B	0.1368	B	0.0555	B	0.1377		B	0.03458	B	0.0020016
	B	0.03416	B	0.0574	B	1.309	B	2.422		B	0.007381	B	0.0054284	B	0.02618	B	0.0310535		B	0.04148	B	0.01804	B	0.040817	B	0.2595		B	0.01708	B	0.0574	B	0.1071	B	0.3287		B	0.04636	B	0.05576	B	0.20825	B	0.32005		B	0	B	0
	B	0.0148	B	0.2635	B	1.1799	B	2.575		B	0.0021608	B	0.0215475	B	0.0139023	B	0.024926		B	0.07252	B	0.0234175	B	0.0157491	B	0.0824		B	0.0021608	B	0.119	B	0.24111	B	0.1133		B	0.06216	B	0.1105	B	0.1539	B	0.2266		B	0	B	0
	B	0.02318	B	0.1314	B	0.782	B	2.868		B	0.0023546	B	0.0052852	B	0.012682	B	0.0371645		B	0.02684	B	0.028105	B	0.0442	B	0.050907		B	0.02074	B	0.035916	B	0.0578	B	0.3585		B	0.02074	B	0.1022	B	0.085	B	0.20315		B	0	B	0
	C	0.16185	C	0.0584	C	2.688	C	2.1525		C	0.010043	C	0.0100375	C	0.03864	C	0.0454485		C	0.037018	C	0.1022	C	0.168	C	0.14145		C	0.1328	C	0.0233965	C	0.070896	C	0.2214		C	0.0415	C	0.0949	C	0.1568	C	0.19065		C	0.0156455	C	0
	C	0.026	C	0.328	C	2.4975	C	4.797		C	0.011882	C	0.0376	C	0.0162	C	0.072324		C	0.009438	C	0.0352	C	0.0945	C	0.1722		C	0.023738	C	0.08	C	0.18225	C	0.2583		C	0.117	C	0.24	C	0.08775	C	0.119679		C	0.009438	C	0.0196
	C	0.0331905	C	0.06205	C	0.8	C	3.162		C	0.0055245	C	0.019272	C	0.00705	C	0.044982		C	0.0195315	C	0.034164	C	0.02155	C	0.1326		C	0.027666	C	0.0231045	C	0.06	C	0.4896		C	0.05655	C	0.073	C	0.09	C	0.2958		C	0.016269	C	0.010804
	C	0	C	0.108	C	1.19	C	3.744		C	0	C	0.00596	C	0.0121975	C	0.0125856		C	0.01936	C	0.0196	C	0.0223125	C	0.04824		C	0	C	0.03732	C	0.119	C	0.4176		C	0	C	0.068	C	0.1309	C	0.3168		C	0	C	0.0098
Supp Fig 3D
	Lung CD4+ T cell %IL-4+									Lung CD4+ T cell %IL-5+									Lung CD4+ T cell %IL-13+									Lung CD4+ T cell %IL-17+									Lung CD4+ T cell %IFNγ+									Lung CD4+ T cell %IL-10+
	PBS		Af d5		Af d12		Af d19			PBS		Af d5		Af d12		Af d19			PBS		Af d5		Af d12		Af d19			PBS		Af d5		Af d12		Af d19			PBS		Af d5		Af d12		Af d19			PBS		Af d5
	D	1.61	D	1.13	D	3	D	4.86		D	0.64	D	0.34	D	2.76	D	4.21		D	1.83	D	1.02	D	3.63	D	5.9		D	1.31	D	0.72	D	5.63	D	9.79		D	3.73	D	3.05	D	3.31	D	2.34		D	1.5	D	1.21
	D	0.93	D	1.1	D	4.59	D	3.9		D	0.27	D	0.82	D	3.08	D	4.04		D	0.83	D	2.07	D	4.61	D	4.84		D	0.35	D	2.03	D	2.31	D	12.5		D	3.78	D	2.54	D	3.53	D	1.22		D	1.13	D	1.35
	D	1.36	D	1.31	D	5.52	D	5.33		D	0.24	D	0.42	D	4.23	D	5.13		D	0.9	D	1.26	D	5.84	D	5.55		D	0.55	D	1.75	D	5.34	D	4.4		D	1.15	D	3.64	D	5.04	D	1.85		D	0.68	D	1.54
	E	0.13	D	1.08	D	1.9	D	4.56		E	0.25	D	0.47	D	1.5	D	4.1		E	0.13	D	1.46	D	2.31	D	5.08		E	0.5	D	1.75	D	3.44	D	4.69		E	1.76	D	2.89	D	2.39	D	1.91		E	0.63	D	1.28
	E	2.92	D	3.85	D	6.1	D	6.32		E	3.87	D	1.8	D	4.31	D	5.91		E	3.47	D	4.5	D	5.63	D	6.94		E	1.15	D	2.22	D	2.11	D	5.9		E	2.9	D	13.4	D	4.07	D	2.02		E	0.26	D	1.76
	E	0.794	E	0.34	E	6.21	E	3.31		E	0.359	E	0.27	E	5.82	E	1.84		E	1.7	E	0.37	E	6.38	E	3.71		E	1.58	E	0.54	E	4.85	E	11.4		E	4.95	E	1.48	E	6.61	E	2.19		E	3.45	E	0.34
			E	0.2	E	9.46	E	4.01				E	0.2	E	8.96	E	2.69				E	0.3	E	10.1	E	4.87				E	0.3	E	4.79	E	5.25				E	2.11	E	4.84	E	2.73				E	0.65
			E	1.62	E	5.23	E	6.51				E	1.08	E	5.15	E	5.21				E	0.54	E	5.31	E	8.42				E	1.62	E	5.29	E	6.67				E	2.7	E	7.63	E	1.83				E	1.08
Supp Fig 3E
	Lung γδT cell %IL-17+									Lung γδT cell %IFNγ+
	PBS		Af d5		Af d12		Af d19			PBS		Af d5		Af d12		Af d19
	B	16.7	B	27.4	B	46.7	B	35.4		B	8.33	B	13.5	B	4.3	B	8.01
	B	23.3	B	41.1	B	21	B	41.1		B	8.09	B	10.5	B	27.1	B	6.71
	B	11.6	B	39.7	B	34.2	B	36.5		B	19.5	B	12.8	B	7.59	B	4.9
	B	16.6	B	28.6	B	23.4	B	25.8		B	16.9	B	10.2	B	11.8	B	7.34
	C	17.7	C	19.9	C	40	C	42.5		C	23.9	C	8.29	C	11.9	C	13.3
	C	38.5	C	15.7	C	23.4	C	18.4		C	9.13	C	16.9	C	11.7	C	15.2
	C	31.6	C	21.2	C	37.1	C	32.2		C	7.31	C	9.91	C	10.3	C	5.69
	C	15.3	C	20.5	C	36.3	C	55.3		C	16.9	C	13.6	C	6.86	C	6.82
[truncated: 4 more columns]

## Sheet: Supplementary Fig 4
Supp Fig 4A
	Epithelial Thickness
	PBS		Af d12		Af d19
	A	16.1237	A	22.3988	A	26.8334
	A	14.465	A	32.6719	A	20.7332
	A	14.6408	A	17.7159	A	18.295
	B	15.8239	B	20.9739	B	23.5246
	B	15.0867	B	28.827	B	23.355
	B	17.7235	B	32.5228	B	23.3751
	B	23.7359	B	36.027	B	29.4242
Supp Fig 4B
	AB-PAS
	PBS		Af d12		Af d19
	A	0	A	10.2788	A	41.0703
	A	0	A	62.3199	A	41.4705
	A	26.3053	A	11.8278	A	20.1383
	B	3.28029	B	3.24888	B	24.7563
	B	4.52017	B	9.4498	B	22.4229
	B	0.391565	B	20.0905	B	27.3779
	B	9.75033	B	12.9558	B	25.1299
Supp Fig 4C
	Collagen
	PBS		Af d12		Af d19
	A	4.53007	A	4.86339	A	7.33748
	A	5.88579	A	5.18724	A	5.38912
	A	5.01349	A	7.25547	A	11.229
	B	4.01389	B	10.3392	B	15.5745
	B	1.59134	B	6.12477	B	3.69054
	B	4.43024	B	7.56969	B	6.32263
	B	10.4594	B	4.59506	B	7.4372

## Sheet: Supplementary Fig 5
Supp Fig 5A
	Lung total cell number (x 10^4/mg)					Lung MΦ number (x 10^4/mg)					Lung eos number (x 10^4/mg)					Lung neut number (x 10^4/mg)					Lung mono number (x 10^4/mg)
	WT		aCD4 mAb			WT		aCD4 mAb			WT		aCD4 mAb			WT		aCD4 mAb			WT		aCD4 mAb
	A	3.22222	A	1.34375		A	0.116967	A	0.287562		A	0.696	A	0.0553625		A	0.206544	A	0.0995719		A	0.262611	A	0.159906
	A	3.21875	A	0.75		A	0.221128	A	0.0825		A	0.885156	A	0.0057		A	0.240119	A	0.0039		A	0.219197	A	0.0687
	A	2.375	A	1.15625		A	0.185012	A	0.216219		A	0.38	A	0.0608187		A	0.128488	A	0.0588531		A	0.179312	A	0.144531
	A	3.28125	A	1.15625		A	0.249703	A	0.226625		A	0.459375	A	0.0373469		A	0.308109	A	0.0445156		A	0.410156	A	0.128344
	A	2.13889	A	1.54167		A	0.252389	A	0.222		A	0.243833	A	0.0940417		A	0.171753	A	0.00847917		A	0.301583	A	0.191167
	B	1.8125	B	2.625		B	0.319	B	0.5145		B	0.206625	B	0.034125		B	0.14935	B	0.48825		B	0.0842813	B	0.171675
	B	1.875	B	1.75		B	0.33375	B	0.37625		B	0.0950625	B	0.032375		B	0.230625	B	0.28		B	0.125812	B	0.10955
	B	1.20833	B	1.25		B	0.232	B	0.235		B	0.023925	B	0.008125		B	0.125667	B	0.36125		B	0.0725	B	0.082875
	B	2.0625	B	1.40625		B	0.317625	B	0.367031		B	0.28875	B	0.0534375		B	0.164381	B	0.147656		B	0.134063	B	0.0642656
	B	2.03571	B	1.80556		B	0.392893	B	0.380972		B	0.101379	B	0.0575972		B	0.157564	B	0.166472		B	0.194818	B	0.106708
	C	1.5303	L	1.09459		C	0.0820242	C	0.13573		C	0.267803	C	0.0165284		C	0.135279	C	0.218919		C	0.0606	C	0.0329473
	C	2.31034	L	0.916667		C	0.101886	C	0.1705		C	0.381207	C	0.0252083		C	0.231034	C	0.120083		C	0.0783207	C	0.025025
	C	1.29032	L	0.875		C	0.105677	C	0.11375		C	0.11729	C	0.0280875		C	0.10929	C	0.084		C	0.0565161	C	0.0277375
	C	1.41667	L	1.25758		C	0.0770667	C	0.16097		C	0.25075	C	0.0223848		C	0.121833	C	0.338288		C	0.0681417	C	0.0476621
	C	1.60714	L	1		C	0.122143	C	0.162		C	0.126161	C	0.023		C	0.13275	C	0.124		C	0.0668571	C	0.0427
Supp Fig 5B
	Lung CD4+ T cell number (x 10^4/mg)					Lung CD8+ T cell number (x 10^4/mg)					Lung γδ T cell number (x 10^4/mg)					Lung NB T cell number (x 10^4/mg)					Lung NB cell number (x 10^4/mg)					Lung B cell number (x 10^4/mg)
	WT		aCD4 mAb			WT		aCD4 mAb			WT		aCD4 mAb			WT		aCD4 mAb			WT		aCD4 mAb			WT		aCD4 mAb
	A	0.277433	A	0.000782062		A	0.00634778	A	0.0932562		A	0.0309656	A	0.0138406		A	0.0195267	A	0.0104141		A	0.322222	A	0.146469		A	0.554222	A	0.278156
	A	0.239153	A	0.00024675		A	0.00453844	A	0.046575		A	0.0299988	A	0.0141		A	0.0158362	A	0.0061575		A	0.264581	A	0.105		A	0.3605	A	0.15525
	A	0.311125	A	0.000422031		A	0.00836	A	0.104294		A	0.0420375	A	0.0107763		A	0.0108775	A	0.0141062		A	0.086925	A	0.116781		A	0.418	A	0.254375
	A	0.242813	A	0.000624375		A	0.00616875	A	0.106722		A	0.0203109	A	0.00970094		A	0.0147	A	0.00970094		A	0.344531	A	0.128344		A	0.544688	A	0.275188
	A	0.176244	A	0.000696833		A	0.00575361	A	0.124875		A	0.018095	A	0.014245		A	0.0138814	A	0.0110692		A	0.260944	A	0.169583		A	0.297306	A	0.343792
	B	0.126694	B	0.00070875		B	0.029725	B	0.125212		B	0.0177625	B	0.0165375		B	0.00489375	B	0.0076125		B	0.1537	B	0.315		B	0.331687	B	0.653625
	B	0.107625	B	0.0005425		B	0.01875	B	0.1204		B	0.0118125	B	0.013825		B	0.0043125	B	0.0063		B	0.215625	B	0.20825		B	0.40125	B	0.3605
	B	0.0809583	B	0.000125		B	0.0267042	B	0.046		B	0.0114792	B	0.004625		B	0.00338333	B	0.002875		B	0.140167	B	0.20125		B	0.277917	B	0.124625
	B	0.171806	B	0.000478125		B	0.033825	B	0.105609		B	0.018975	B	0.0095625		B	0.00556875	B	0.00365625		B	0.20625	B	0.156094		B	0.294938	B	0.182813
	B	0.127029	B	0.000613889		B	0.0205607	B	0.123681		B	0.01425	B	0.0139028		B	0.00651429	B	0.00631944		B	0.258536	B	0.225694		B	0.339964	B	0.39
	C	0.127015	C	0.000612973		C	0.0194348	C	0.0529784		C	0.0108652	C	0.00536351		C	0.00260152	C	0.00262703		C	0.0707	C	0.0667703		C	0.292288	C	0.149959
	C	0.204466	C	0.000165		C	0.0482862	C	0.0636167		C	0.0140931	C	0.00495		C	0.00577586	C	0.0033		C	0.0984207	C	0.0688417		C	0.450517	C	0.169583
	C	0.0992258	C	0.00011375		C	0.0245161	C	0.0683375		C	0.00658065	C	0.0051625		C	0.00309677	C	0.0028		C	0.0748387	C	0.063		C	0.234839	C	0.21175
	C	0.109225	C	0.00276667		C	0.021675	C	0.0494227		C	0.00949167	C	0.00364697		C	0.004675	C	0.00352121		C	0.0653083	C	0.0851379		C	0.1785	C	0.139591
	C	0.14175	C	8.8e-05		C	0.0324643	C	0.0624		C	0.00626786	C	0.0034		C	0.00417857	C	0.0051		C	0.0871071	C	0.0706		C	0.345536	C	0.182
	LN CD4+ T cell number (x 10^6)					LN CD8+ T cell number (x 10^6)					LN γδ T cell number (x 10^6)					LN NB T cell number (x 10^6)					LN NB cell number (x 10^6)					LN B cell number (x 10^6)
	WT		aCD4 mAb			WT		aCD4 mAb			WT		aCD4 mAb			WT		aCD4 mAb			WT		aCD4 mAb			WT		aCD4 mAb
	A	1.9734	A	0.00121		A	0.03198	A	0.1441		A	0.03666	A	0.00737		A	0.005694	A	0.00176		A	0.01872	A	0.00781		A	5.1012	A	0.7634
	A	1.29	A	0.001786		A	0.022575	A	0.21056		A	0.03096	A	0.00987		A	0.0048375	A	0.002162		A	0.012255	A	0.008084		A	4.5279	A	0.5828
	A	0.36636	A	0.000384		A	0.010148	A	0.79296		A	0.007912	A	0.028224		A	0.0016168	A	0.0048		A	0.00344	A	0.008448		A	1.19196	A	0.85056
	A	1.2035	A	0.000576		A	0.01992	A	0.5832		A	0.02407	A	0.01944		A	0.004814	A	0.00396		A	0.01494	A	0.00882		A	6.3827	A	0.9882
	A	1.06	A	0.0013552		A	0.02703	A	0.847		A	0.02067	A	0.028336		A	0.00636	A	0.005852		A	0.01272	A	0.020636		A	3.6676	A	1.8018
	B	0.44198	B	0.00168		B	0.069762	B	0.1248		B	0.007546	B	0.00456		B	0.002156	B	0.0018		B	0.01078	B	0.01356		B	0.5698	B	0.2178
	B	0.8416	B	0.008		B	0.11616	B	0.4064		B	0.0128	B	0.01152		B	0.00512	B	0.00608		B	0.01472	B	0.03968		B	1.3632	B	1.5552
	B	1.39375	B	0.0003604		B	0.244375	B	0.12716		B	0.0275	B	0.003604		B	0.006875	B	0.002176		B	0.0225	B	0.010812		B	2.8375	B	0.28968
	B	1.3351	B	0.0007788		B	0.12324	B	0.22968		B	0.021725	B	0.009108		B	0.008295	B	0.0033		B	0.023305	B	0.017028		B	1.6037	B	0.5676
			B	0.0002632				B	0.10528				B	0.005236				B	0.000784				B	0.006552				B	0.07532
	C	0.8733	C	0.04539		C	0.12709	C	0.6141		C	0.01491	C	0.0178		C	0.0071	C	0.011125		C	0.02769	C	0.020025		C	5.5593	C	3.32415
	C	0.6188	C	0.0007395		C	0.11648	C	1.1223		C	0.00936	C	0.02697		C	0.00416	C	0.01218		C	0.01508	C	0.03915		C	4.1496	C	2.75355
	C	1.6704	C	0.002205		C	0.32799	C	1.575		C	0.02262	C	0.0441		C	0.01566	C	0.015225		C	0.03393	C	0.0672		C	6.003	C	2.93475
	C	1.58125	C	0.02964		C	0.320625	C	2.366		C	0.030625	C	0.05252		C	0.01625	C	0.01196		C	0.03	C	0.08996		C	3.75	C	2.0748
	C	1.8753	C	0.001539		C	0.46107	C	0.4617		C	0.030315	C	0.01242		C	0.016215	C	0.00648		C	0.03384	C	0.01485		C	4.1172	C	1.9575
Supp Fig 5C
	Lung IL13rGFP+ cell number (x 10^4/mg)					Lung IL17 YFP+ cell number (x 10^4/mg)
	WT		aCD4 mAb			WT		aCD4 mAb
	A	0.460778	A	0.0511969		A	0.281944	A	0.107903
	A	0.556844	A	0.0189		A	0.302884	A	0.144
	A	0.323	A	0.0372313		A	0.501125	A	0.0705312
	A	0.313031	A	0.03885		A	0.180797	A	0.0848687
	A	0.186083	A	0.0642875		A	0.245972	A	0.106992
	B	0.150437	B	0.05775		B	0.179437	B	0.123375
	B	0.084375	B	0.0525		B	0.106875	B	0.105
	B	0.0374583	B	0.03125		B	0.1015	B	0.04125
	B	0.18975	B	0.09		B	0.169125	B	0.0717187
	B	0.0895714	B	0.0830556		B	0.103821	B	0.124583
	C	0.157621	C	0.0207973		C	0.0979394	C	0.0383108
	C	0.191759	C	0.0238333		C	0.124759	C	0.0394167
	C	0.0877419	C	0.021		C	0.0503226	C	0.0385
	C	0.168583	C	0.0201212		C	0.08075	C	0.0213788
	C	0.0739286	C	0.013		C	0.0578571	C	0.023
	LN IL13rGFP+ cell number (x 10^4)					LN IL17 YFP+ cell number (x 10^4)
	WT		aCD4 mAb			WT		aCD4 mAb
	A	0.7332	A	0.0891		A	0.2652	A	0.473
	A	0.9675	A	0.04324		A	0.774	A	0.2256
	A	0.14448	A	0.19008		A	0.15652	A	0.288
	A	0.7553	A	0.198		A	0.3237	A	0.414
	A	0.477	A	0.20944		A	0.4134	A	0.462
	B	0.5852	B	0.504		B	0.2464	B	0.168
	B	0.416	B	0.3168		B	0.32	B	0.448
	B	1.125	B	0.612		B	0.625	B	0.1088
	B	0.474	B	0.4092		B	0.4345	B	0.1584
			B	0.3668				B	0.1316
	C	2.485	C	0.89		C	1.491	C	0.28035
	C	0.676	C	0.37845		C	0.676	C	0.4785
	C	1.479	C	1.26		C	0.957	C	0.9975
	C	2.0625	C	0.4264		C	0.9375	C	0.936
	C	1.269	C	0.2349		C	1.0575	C	0.2592
Supp Fig 5D
	CCL17 (ng/ml)					CCL22 (ng/ml)					IL-6 (ng/ml)					IL-12p40 (ng/ml)					RELMα (μg/ml)					Ym1 (μg/ml)
	WT		aCD4 mAb			WT		aCD4 mAb			WT		aCD4 mAb			WT		aCD4 mAb			WT		aCD4 mAb			WT		aCD4 mAb
	A	25	A	0.241904		A	1.0846	A	0.0506959		A	3.85467	A	2.68644		A	1.82954	A	0.125767		A	15990.6	A	6989.79		A	2188.14	A	369.115
	A	19.9477	A	0		A	0.741813	A	0		A	4.05472	A	0		A	1.36498	A	0		A	15615.6	A	5477.26		A	2091.39	A	267.662
	A	18.692	A	0.484562		A	1.4011	A	0.0955591		A	2.94478	A	1.38999		A	1.69728	A	0		A	15098.2	A	7981.63		A	1861.54	A	514.656
	A	25	A	0.0748843		A	0.960948	A	0.0234959		A	8.39931	A	0		A	1.33865	A	0		A	16041.5	A	4382.48		A	1864.1	A	368.016
	A	4.61074	A	0.214395		A	0.339262	A	0.0715591		A	1.99912	A	1.52238		A	0.745115	A	0.11349		A	14296.4	A	7623.49		A	1462.76	A	897.52
	B	1.16975	B	0		B	1.16975	B	0		B	1.18082	B	0.894804		B	0.355672	B	0.0552892		B	5000	B	20.2653		B	2000	B	136.522
	B	0.322931	B	0.0306887		B	0.322931	B	0.0306887		B	0.315401	B	2.9363		B	0.103499	B	0.253194		B	1395.96	B	0		B	2000	B	239.825
	B	0.0805401	B	0.0372696		B	0.0805401	B	0.0372696		B	1.20082	B	1.93068		B	0.506312	B	0.0347406		B	111.275	B	0.92587		B	1501.55	B	102.296
	B	1.50945	B	0		B	1.50945	B	0		B	2.13352	B	0.161822		B	0.540897	B	0.0216238		B	5000	B	0		B	2000	B	194.57
	B	0.205478	B	0		B	0.205478	B	0		B	1.16077	B	0		B	0.0724966	B	0		B	542.645	B	5.70735		B	2000	B	185.007
	C	1.88307	C	0		C	0.122075	C	0.00429261		C	0.676721	C	0.035204		C	0.676721	C	0.035204		C	6023.85	C	11.4081		C	2339.56	C	62.1464
	C	1.96237	C	0		C	0.0810427	C	0.00862343		C	1.54938	C	0.112945		C	1.54938	C	0.112945		C	7277.78	C	38.5982		C	2149.18	C	136.425
	C	0.325248	C	0		C	0.0467964	C	0		C	0.382861	C	0.0859248		C	0.382861	C	0.0859248		C	1945.89	C	19.8247		C	1186.15	C	329.206
	C	0.988815	C	0		C	0.04148	C	0		C	0.684112	C	0.0981476		C	0.684112	C	0.0981476		C	6532.56	C	25.8971		C	773.644	C	159.213
	C	0.00464533	C	0		C	0.0128	C	0		C	0.0262797	C	0.0450785		C	0.0262797	C	0.0450785		C	363.974	C	11.133		C	323.356	C	125.698
Supp Fig 5F
	Lung total cell number (x 10^4/mg)						Lung MΦ number (x 10^4/mg)					Lung eos number (x 10^4/mg)					Lung neut number (x 10^4/mg)					Lung Mono number (x 10^4/mg)
	WT		Tcrd-/-			WT		Tcrd-/-			WT		Tcrd-/-			WT		Tcrd-/-			WT		Tcrd-/-
	D	1.48571	D	1.84091		D	0.123017	D	0.219068		D	0.0506629	D	0.377386		D	0.12064	D	0.311114		D	0.12064	D	0.311114
	D	2.09302	D	1.82222		D	0.240698	D	0.1968		D	0.184395	D	0.256933		D	0.303488	D	0.209556		D	0.303488	D	0.209556
	D	2.27778	D	1.92857		D	0.216389	D	0.204429		D	0.191106	D	0.314357		D	0.421389	D	0.271929		D	0.421389	D	0.271929
	D	1.375	D	1.34043		D	0.132963	D	0.19034		D	0.03795	D	0.276128		D	0.18425	D	0.199723		D	0.18425	D	0.199723
	D	1.47222	E	1.15278		D	0.12455	E	0.0714722		D	0.134267	E	0.089225		D	0.216417	E	0.0883028		D	0.216417	E	0.0883028
	E	1.37879	E	1.63889		E	0.0819	E	0.0916139		E	0.02275	E	0.183556		E	0.0606667	E	0.066375		E	0.0606667	E	0.066375
	E	1.625	E	1.56452		E	0.0836875	E	0.0657097		E	0.0339625	E	0.248758		E	0.0771875	E	0.0777565		E	0.0771875	E	0.0777565
	E	1.57143	E	1.44444		E	0.100886	E	0.0687556		E	0.176	E	0.216667		E	0.088	E	0.0930222		E	0.088	E	0.0930222
	E	1.43243				E	0.0981216				E	0.0595892				E	0.0696162				E	0.0696162
	E	2.25				E	0.13185				E	0.23625				E	0.133875				E	0.133875
Supp Fig 5G
	Lung CD4+ T cell number (x 10^4/mg)					Lung CD8+ T cell number (x 10^4/mg)					Lung γδ T cell number (x 10^4/mg)					Lung NB cell number (x 10^4/mg)					Lung B cell number (x 10^4/mg)
	WT		Tcrd-/-			WT		Tcrd-/-			WT		Tcrd-/-			WT		Tcrd-/-			WT		Tcrd-/-
	D	0.139211	D	0.143407		D	0.0861714	D	0.0716114		D	0.00832	D	0.000122789		D	0.0711657	D	0.099225		D	0.331314	D	0.219068
	D	0.161372	D	0.189511		D	0.12307	D	0.0594044		D	0.0113023	D	0.000291556		D	0.0583953	D	0.114253		D	0.414419	D	0.333467
	D	0.181539	D	0.147343		D	0.120267	D	0.0817714		D	0.01435	D	0.000189		D	0.0993111	D	0.16335		D	0.460111	D	0.300857
	D	0.0900625	D	0.0906128		D	0.0735625	D	0.0423574		D	0.0061875	D	6.44745e-05		D	0.06435	D	0.0876638		D	0.18975	D	0.127206
	D	0.134708	E	0.113203		D	0.0731694	E	0.0529125		D	0.00898056	E	8.76111e-05		D	0.0742	E	0.0942972		D	0.332722	E	0.255917
	E	0.118438	E	0.198306		E	0.0863121	E	0.0783389		E	0.00785909	E	0.000109478		E	0.0802455	E	0.0917778		E	0.344697	E	0.440861
	E	0.142512	E	0.165839		E	0.1209	E	0.0560097		E	0.01105	E	0.000172097		E	0.073775	E	0.0813548		E	0.375375	E	0.334806
	E	0.158714	E	0.154556		E	0.0768429	E	0.0462222		E	0.0119429	E	0.000202222		E	0.0707143	E	0.0895556		E	0.289143	E	0.221
	E	0.154703				E	0.0832243				E	0.0110297				E	0.0657486				E	0.299378
	E	0.2565				E	0.1314				E	0.027				E	0.0828				E	0.46125
Supp Fig 5H
	BAL CCL17 (ng/ml)					BAL CCL22 (ng/ml)					BAL IL-6 (ng/ml)					BAL IL-12p40 (ng/ml)					BAL RELMα (μg/ml)					BAL Ym1 (μg/ml)
	WT		Tcrd-/-			WT		Tcrd-/-			WT		Tcrd-/-			WT		Tcrd-/-			WT		Tcrd-/-			WT		Tcrd-/-
	D	0.0328545	D	15.1714		D	0	D	2.36541		D	0	D	0.648074		D	0.0383422	D	15.9459		D	1.40214	D	3.31341		D	0.0443328	D	0.108738
	D	8.41563	D	4.36413		D	0.730115	D	0.339256		D	0.384377	D	0.19335		D	7.62752	D	3.15897		D	3.62754	D	4.8118		D	0.105644	D	0.095046
	D	3.81825	D	4.80097		D	0.247762	D	0.655717		D	0.218233	D	0.114393		D	2.27946	D	1.1966		D	3.98517	D	5.70953		D	0.106442	D	0.0945403
	D	0.0368726	D	7.46943		D	0.0110762	D	1.3696		D	0.00189476	D	0.222754		D	0.0839578	D	7.29082		D	1.52899	D	4.22208		D	0.0503465	D	0.110717
	D	6.6896	E	0.297361		D	0.353309	E	0.0346363		D	0.10396	E	0.0034501		D	0.673491	E	0		D	6.58209	E	2.28233		D	0.097997	E	0.061884
	E	0.00481748	E	2.0324		E	0	E	0.18824		E	0	E	0.0535359		E	0	E	0.261376		E	0.370373	E	4.74064		E	0.0244206	E	0.101734
	E	0.0250752	E	4.14197		E	0.00381597	E	0.321634		E	0	E	0.0520191		E	0.0208265	E	0.369376		E	0.545598	E	3.55551		E	0.03255	E	0.0890431
	E	1.23552	E	4.66359		E	0.120791	E	0.363504		E	0.0711934	E	0.0426593		E	0.054894	E	0.175996		E	6.94776	E	3.9723		E	0.0938947	E	0.105973
	E	0.238322				E	0.0425984				E	0.0110413				E	0.0403478				E	2.85164				E	0.0627779
	E	1.48554				E	0.147585				E	0.0593558				E	0.123338				E	3.40304				E	0.0881961

[truncated: 8 more sheets: Supplementary Fig 6, Supplementary Fig 7, Supplementary Fig 13, Supplementary Fig 14, Supplementary Fig 15, Supplementary Fig 16, Supplementary Fig 17, Supplementary Fig 18]
